# Supplementary material for: Shared properties of gene transfer agent and core genes revealed by comparative genomics of Alphaproteobacteria
Source: Microb Genom. 2022 Nov 9;8(11):mgen000890. doi: 10.1099/mgen.0.000890 (PMC9836097; doi:10.1099/mgen.0.000890)
Supplement: Supplementary material 2 [file mgen-8-890-s002.xlsx]

## Sheet: Table S1
Table S1. Accession numbers, names and presence (TRUE) of a single origin of replication (ori) or major capsid protein (MCP) gene of organisms used in this study.
Accession number	Name	Ori	MCP	Order
GCA_000011965.2	Ruegeria pomeroyi DSS-3	TRUE	TRUE	Rhodobacterales
GCA_000014045.1	Roseobacter denitrificans OCh 114	TRUE	TRUE	Rhodobacterales
GCA_000015985.1	Rhodobacter sphaeroides ATCC 17029 chromosome 1	TRUE	TRUE	Rhodobacterales
GCA_000018145.1	Dinoroseobacter shibae DFL 12	TRUE	TRUE	Rhodobacterales
GCA_000021005.1	Rhodobacter sphaeroides KD131 chromosome 1	TRUE	TRUE	Rhodobacterales
GCA_000021865.1	Rhodobacter capsulatus SB 1003	TRUE	TRUE	Rhodobacterales
GCA_000154745.2	Phaeobacter inhibens 2.10 chromosome	TRUE	TRUE	Rhodobacterales
GCA_000154765.2	Phaeobacter inhibens DSM 17395	TRUE	TRUE	Rhodobacterales
GCA_000154785.2	Roseobacter litoralis Och 149	TRUE	TRUE	Rhodobacterales
GCA_000155675.2	Octadecabacter antarcticus 307	TRUE	TRUE	Rhodobacterales
GCA_000155735.2	Octadecabacter arcticus 238	TRUE	FALSE	Rhodobacterales
GCA_000164885.1	Ketogulonicigenium vulgare Y25	TRUE	TRUE	Rhodobacterales
GCA_000223375.1	Ketogulonicigenium vulgare WSH-001 chromosome	TRUE	TRUE	Rhodobacterales
GCA_000511385.1	Phaeobacter gallaeciensis DSM 26640	TRUE	TRUE	Rhodobacterales
GCA_000738435.1	Planktomarina temperata RCA23	TRUE	FALSE	Rhodobacterales
GCA_000812665.2	Halocynthiibacter arcticus strain PAMC 20958	TRUE	FALSE	Rhodobacterales
GCA_001046955.1	Marinovum algicola DG 898	TRUE	TRUE	Rhodobacterales
GCA_001187845.1	Octadecabacter temperatus strain SB1	TRUE	TRUE	Rhodobacterales
GCA_001308265.1	Celeribacter marinus strain IMCC 12053	TRUE	TRUE	Rhodobacterales
GCA_001484065.1	Pannonibacter phragmitetus strain 31801	TRUE	FALSE	Rhodobacterales
GCA_001548075.1	Rhodovulum sulfidophilum DNA	TRUE	TRUE	Rhodobacterales
GCA_001620265.1	Defluviimonas alba strain cai42 chromosome	TRUE	FALSE	Rhodobacterales
GCA_001633145.1	Rhodovulum sulfidophilum strain SNK001	TRUE	TRUE	Rhodobacterales
GCA_001633165.1	Rhodovulum sulfidophilum DSM 1374	TRUE	TRUE	Rhodobacterales
GCA_001687105.1	Yangia sp. CCB-MM3 chromosome 1	TRUE	TRUE	Rhodobacterales
GCA_001855295.1	Ketogulonicigenium vulgare strain SPU B805 chromosome	TRUE	TRUE	Rhodobacterales
GCA_001870665.2	Rhodobaca barguzinensis strain alga05 chromosome	TRUE	TRUE	Rhodobacterales
GCA_001886735.1	Sulfitobacter sp. AM1-D1	TRUE	TRUE	Rhodobacterales
GCA_001908835.1	Marivivens sp. JLT3646 chromosome	TRUE	TRUE	Rhodobacterales
GCA_001940525.2	Thioclava nitratireducens strain 25B10_4 chromosome	TRUE	TRUE	Rhodobacterales
GCA_001969345.1	Phaeobacter inhibens strain DOK1-1 chromosome	TRUE	TRUE	Rhodobacterales
GCA_002073635.2	Paracoccus yeei strain FDAARGOS_252 chromosome	TRUE	TRUE	Rhodobacterales
GCA_002117445.1	Ketogulonicigenium robustum strain SPU_B003	TRUE	TRUE	Rhodobacterales
GCA_002222635.1	Sulfitobacter pseudonitzschiae strain SMR1 chromosome	TRUE	FALSE	Rhodobacterales
GCA_002381285.1	Phaeobacter gallaeciensis strain P75 chromosome	TRUE	TRUE	Rhodobacterales
GCA_002381305.1	Phaeobacter gallaeciensis strain P11 chromosome	TRUE	TRUE	Rhodobacterales
GCA_002381325.1	Phaeobacter gallaeciensis strain P73 chromosome	TRUE	TRUE	Rhodobacterales
GCA_002381365.1	Phaeobacter gallaeciensis strain P128 chromosome	TRUE	TRUE	Rhodobacterales
GCA_002381385.1	Phaeobacter gallaeciensis strain P129 chromosome	TRUE	TRUE	Rhodobacterales
GCA_002393525.1	Phaeobacter gallaeciensis strain P63 chromosome	TRUE	TRUE	Rhodobacterales
GCA_002407245.1	Phaeobacter piscinae strain P14 chromosome	TRUE	TRUE	Rhodobacterales
GCA_002407265.1	Celeribacter ethanolicus strain TSPH2 chromosome	TRUE	TRUE	Rhodobacterales
GCA_002412025.1	Phaeobacter piscinae strain P36 chromosome	TRUE	TRUE	Rhodobacterales
GCA_002412045.1	Phaeobacter piscinae strain P13 chromosome	TRUE	TRUE	Rhodobacterales
GCA_002749495.1	Paracoccus yeei strain TT13 chromosome	TRUE	TRUE	Rhodobacterales
GCA_002847305.1	Paracoccus sp. BM15 chromosome	TRUE	TRUE	Rhodobacterales
GCA_002847445.1	Paracoccus zhejiangensis strain J6 chromosome	TRUE	TRUE	Rhodobacterales
GCA_002850435.1	Rhodobacteraceae bacterium strain G7 chromosome	TRUE	TRUE	Rhodobacterales
GCA_002865605.1	Paracoccus sp. CBA4604 chromosome	TRUE	TRUE	Rhodobacterales
GCA_002888715.1	Phaeobacter piscinae strain P23 chromosome	TRUE	TRUE	Rhodobacterales
GCA_002891905.1	Phaeobacter piscinae strain P71 chromosome	TRUE	TRUE	Rhodobacterales
GCA_002891925.1	Phaeobacter piscinae strain P18 chromosome	TRUE	TRUE	Rhodobacterales
GCA_002892245.1	Phaeobacter piscinae strain P42 chromosome	TRUE	TRUE	Rhodobacterales
GCA_002983865.1	Roseobacter denitrificans strain FDAARGOS_309 chromosome	TRUE	TRUE	Rhodobacterales
GCA_003008555.1	Thalassococcus sp. SH-1 chromosome	TRUE	TRUE	Rhodobacterales
GCA_003060865.1	Gemmobacter sp. HYN0069 chromosome	TRUE	TRUE	Rhodobacterales
GCA_003071405.1	Rhodobacter blasticus strain 28/5 chromosome	TRUE	TRUE	Rhodobacterales
GCA_003285265.1	Paracoccus mutanolyticus strain RSP-02 chromosome	TRUE	FALSE	Rhodobacterales
GCA_003352045.1	Sulfitobacter sp. JL08 chromosome	TRUE	FALSE	Rhodobacterales
GCA_003352105.1	Sulfitobacter sp. SK025 chromosome	TRUE	TRUE	Rhodobacterales
GCA_003443555.1	Phaeobacter inhibens strain 2.10 chromosome	TRUE	TRUE	Rhodobacterales
GCA_003443575.1	Phaeobacter inhibens strain BS107 chromosome	TRUE	TRUE	Rhodobacterales
GCA_003443595.1	Phaeobacter sp. LSS9 chromosome	TRUE	TRUE	Rhodobacterales
GCA_003544895.1	Rhodobacteraceae bacterium BAR1 chromosome	TRUE	FALSE	Rhodobacterales
GCA_003611275.1	Sulfitobacter sp. D7 chromosome	TRUE	TRUE	Rhodobacterales
GCA_003940805.1	Tabrizicola sp. K13M18 chromosome	TRUE	TRUE	Rhodobacterales
GCA_004010775.1	Paracoccus sp. Arc7-R13 chromosome	TRUE	TRUE	Rhodobacterales
GCA_004123675.1	Leisingera sp. NJS204 chromosome	TRUE	TRUE	Rhodobacterales
GCA_004535885.1	Leisingera sp. NJS201 chromosome	TRUE	FALSE	Rhodobacterales
GCA_900574125.1	Epibacterium mobile isolate EPIB1 genome assembly	TRUE	TRUE	Rhodobacterales
GCA_002407205.1	Rhodobacter sp. CZR27 CZR27	FALSE	FALSE	Rhodobacterales
GCA_002407245.1	Phaeobacter piscinae P14	TRUE	TRUE	Rhodobacterales
GCA_002407265.1	Celeribacter ethanolicus TSPH2	TRUE	TRUE	Rhodobacterales
GCA_002412025.1	Phaeobacter piscinae P36	TRUE	TRUE	Rhodobacterales
GCA_002412045.1	Phaeobacter piscinae P13	TRUE	TRUE	Rhodobacterales
GCA_002504165.1	Celeribacter manganoxidans DY25	FALSE	FALSE	Rhodobacterales
GCA_002706325.1	Rhodobacter sphaeroides MBTLJ-20	FALSE	FALSE	Rhodobacterales
GCA_002749495.1	Paracoccus yeei TT13	TRUE	TRUE	Rhodobacterales
GCA_002814095.1	Sagittula sp. P11 P11	FALSE	FALSE	Rhodobacterales
GCA_002847305.1	Paracoccus sp. BM15 BM15	TRUE	TRUE	Rhodobacterales
GCA_002847445.1	Paracoccus zhejiangensis J6	TRUE	TRUE	Rhodobacterales
GCA_002850435.1	Rhodobacteraceae bacterium G7	TRUE	TRUE	Rhodobacterales
GCA_002865605.1	Paracoccus jeotgali CBA4604	TRUE	TRUE	Rhodobacterales
GCA_002888685.1	Phaeobacter inhibens P10	FALSE	FALSE	Rhodobacterales
GCA_002888715.1	Phaeobacter piscinae P23	TRUE	TRUE	Rhodobacterales
GCA_002891665.1	Phaeobacter inhibens P24	FALSE	FALSE	Rhodobacterales
GCA_002891905.1	Phaeobacter piscinae P71	TRUE	TRUE	Rhodobacterales
GCA_002891925.1	Phaeobacter piscinae P18	TRUE	TRUE	Rhodobacterales
GCA_002891945.1	Phaeobacter inhibens P72	FALSE	FALSE	Rhodobacterales
GCA_002891965.1	Phaeobacter inhibens P78	FALSE	FALSE	Rhodobacterales
GCA_002891985.1	Phaeobacter inhibens P51	FALSE	FALSE	Rhodobacterales
GCA_002892005.1	Phaeobacter inhibens P57	FALSE	FALSE	Rhodobacterales
GCA_002892025.1	Phaeobacter inhibens P92	FALSE	FALSE	Rhodobacterales
GCA_002892045.1	Phaeobacter inhibens P74	FALSE	FALSE	Rhodobacterales
GCA_002892065.1	Phaeobacter inhibens P66	FALSE	FALSE	Rhodobacterales
GCA_002892085.1	Phaeobacter inhibens P88	FALSE	FALSE	Rhodobacterales
GCA_002892125.1	Phaeobacter inhibens P70	FALSE	FALSE	Rhodobacterales
GCA_002892145.1	Phaeobacter inhibens P80	FALSE	FALSE	Rhodobacterales
GCA_002892165.1	Phaeobacter inhibens P59	FALSE	FALSE	Rhodobacterales
GCA_002892185.1	Phaeobacter inhibens P54	FALSE	FALSE	Rhodobacterales
GCA_002892205.1	Phaeobacter inhibens P30	FALSE	FALSE	Rhodobacterales
GCA_002892225.1	Phaeobacter inhibens P83	FALSE	FALSE	Rhodobacterales
GCA_002892245.1	Phaeobacter piscinae P42	TRUE	TRUE	Rhodobacterales
GCA_002892265.1	Phaeobacter inhibens P48	FALSE	FALSE	Rhodobacterales
GCA_002983865.1	Roseobacter denitrificans FDAARGOS_309	TRUE	TRUE	Rhodobacterales
GCA_003008555.1	Rhodobacteraceae bacterium SH-1 SH-1	TRUE	TRUE	Rhodobacterales
GCA_003060865.1	Gemmobacter sp. HYN0069 HYN0069	TRUE	TRUE	Rhodobacterales
GCA_003071405.1	Rhodobacter blasticus 28/5	TRUE	TRUE	Rhodobacterales
GCA_003111685.1	Salipiger pacificus YSBP01	FALSE	FALSE	Rhodobacterales
GCA_003285265.1	Paracoccus mutanolyticus RSP-02	TRUE	FALSE	Rhodobacterales
GCA_003288315.1	Roseovarius sp. AK1035 AK1035	FALSE	FALSE	Rhodobacterales
GCA_003324675.1	Paracoccus sp. SC2-6 SC2-6	FALSE	FALSE	Rhodobacterales
GCA_003324715.1	Rhodobacter sphaeroides 2.4.1 2.4.1	FALSE	FALSE	Rhodobacterales
GCA_003336365.1	Salicibibacter kimchii (firmicutes)NKC1-1	FALSE	FALSE	Rhodobacterales
GCA_003352045.1	Sulfitobacter sp. JL08 JL08	TRUE	FALSE	Rhodobacterales
GCA_003352065.1	Sulfitobacter sp. SK011 SK011	FALSE	FALSE	Rhodobacterales
GCA_003352085.1	Sulfitobacter sp. SK012 SK012	FALSE	FALSE	Rhodobacterales
GCA_003352105.1	Sulfitobacter sp. SK025 SK025	TRUE	TRUE	Rhodobacterales
GCA_003429265.1	Rhodobacter sphaeroides EBL0706	FALSE	FALSE	Rhodobacterales
GCA_003443535.1	Ruegeria sp. AD91A AD91A	FALSE	FALSE	Rhodobacterales
GCA_003443555.1	Phaeobacter inhibens 2.10	TRUE	TRUE	Rhodobacterales
GCA_003443575.1	Phaeobacter inhibens BS107	TRUE	TRUE	Rhodobacterales
GCA_003443595.1	Phaeobacter sp. LSS9 LSS9	TRUE	TRUE	Rhodobacterales
GCA_003544895.1	Rhodobacteraceae bacterium BAR1 BAR1	TRUE	FALSE	Rhodobacterales
GCA_003574985.1	Pannonibacter phragmitetus BB BB	FALSE	FALSE	Rhodobacterales
GCA_003611275.1	Sulfitobacter sp. D7 D7	TRUE	TRUE	Rhodobacterales
GCA_003612915.1	Paracoccus yeei CCUG 32053	FALSE	FALSE	Rhodobacterales
GCA_003940805.1	Tabrizicola piscis K13M18	TRUE	TRUE	Rhodobacterales
GCA_003970735.1	Silicimonas algicola KC90	FALSE	FALSE	Rhodobacterales
GCA_004006175.1	Parasedimentitalea marina W43	FALSE	FALSE	Rhodobacterales
GCA_004010775.1	Paracoccus sp. Arc7-R13 Arc7-R13	TRUE	TRUE	Rhodobacterales
GCA_004063735.1	Paracoccus denitrificans ATCC 19367	FALSE	FALSE	Rhodobacterales
GCA_004117035.1	Sulfitobacter donghicola SB1155	FALSE	FALSE	Rhodobacterales
GCA_004123675.1	Leisingera sp. NJS204 NJS204	TRUE	TRUE	Rhodobacterales
GCA_004216475.1	Thalassococcus sp. S3 S3	FALSE	FALSE	Rhodobacterales
GCA_004328555.1	Haematobacter massiliensis OT1	FALSE	FALSE	Rhodobacterales
GCA_004535885.1	Leisingera sp. NJS201 NJS201	TRUE	FALSE	Rhodobacterales
GCA_004683865.2	Paracoccus liaowanqingii 2251	FALSE	FALSE	Rhodobacterales
GCA_004751985.1	Boseongicola sp. CCM32 CCM32	FALSE	FALSE	Rhodobacterales
GCA_005234135.1	Pseudorhodobacter sp. S12M18 S12M18	FALSE	FALSE	Rhodobacterales
GCA_005311585.1	Rhodobacter sphaeroides HJ	FALSE	FALSE	Rhodobacterales
GCA_006064855.1	Sulfitobacter sp. BSw21498 BSw21498	FALSE	FALSE	Rhodobacterales
GCA_006351965.1	Oceanicola sp. D3 D3	FALSE	FALSE	Rhodobacterales
GCA_006517275.1	Labrenzia sp. PHM005 PHM005	FALSE	FALSE	Rhodobacterales
GCA_900005615.1	Paracoccus aminovorans	FALSE	FALSE	Rhodobacterales
GCA_900574125.1	Epibacterium mobile	TRUE	TRUE	Rhodobacterales
GCA_000007505.1	Brucella suis 1330 chromosome I	TRUE	TRUE	Rhizobiales
GCA_000008145.1	Brucella abortus biovar 1 str. 9-941 chromosome I	TRUE	TRUE	Rhizobiales
GCA_000018525.1	Brucella canis ATCC 23365 chromosome I	TRUE	TRUE	Rhizobiales
GCA_000018545.1	Sinorhizobium fredii NGR234	TRUE	FALSE	Rhizobiales
GCA_000018725.1	Brucella abortus S19 chromosome 1	TRUE	TRUE	Rhizobiales
GCA_000019845.1	Beijerinckia indica subsp. indica ATCC 9039	TRUE	FALSE	Rhizobiales
GCA_000021345.1	Rhizobium leguminosarum bv. trifolii WSM2304	TRUE	FALSE	Rhizobiales
GCA_000022625.1	Brucella melitensis ATCC 23457 chromosome I	TRUE	TRUE	Rhizobiales
GCA_000022745.1	Brucella microti CCM 4915 chromosome 1	TRUE	TRUE	Rhizobiales
GCA_000023765.2	Candidatus Liberibacter asiaticus str. psy62	TRUE	FALSE	Rhizobiales
GCA_000046685.1	Bartonella quintana str. Toulouse	TRUE	FALSE	Rhizobiales
GCA_000046705.1	Bartonella henselae strain Houston-1	TRUE	FALSE	Rhizobiales
GCA_000092925.1	Starkeya novella DSM 506	TRUE	TRUE	Rhizobiales
GCA_000192725.1	Brucella melitensis M28 chromosome 1	TRUE	TRUE	Rhizobiales
GCA_000192885.1	Brucella melitensis M5-90 chromosome I	TRUE	TRUE	Rhizobiales
GCA_000221005.1	Brucella pinnipedialis B2/94 chromosome 1	TRUE	TRUE	Rhizobiales
GCA_000223195.1	Brucella suis 1330 chromosome I	TRUE	TRUE	Rhizobiales
GCA_000227645.1	Brucella melitensis NI chromosome I	TRUE	FALSE	Rhizobiales
GCA_000236255.1	Brucella suis VBI22 chromosome I	TRUE	TRUE	Rhizobiales
GCA_000284275.1	Bradyrhizobium sp. S23321 DNA	TRUE	FALSE	Rhizobiales
GCA_000294715.1	Bartonella quintana RM-11	TRUE	FALSE	Rhizobiales
GCA_000341385.1	Bartonella vinsonii subsp. berkhoffii str. Winnie	TRUE	FALSE	Rhizobiales
GCA_000346595.1	Candidatus Liberibacter asiaticus str. gxpsy	TRUE	FALSE	Rhizobiales
GCA_000496595.1	Candidatus Liberibacter americanus str. Sao Paulo	TRUE	FALSE	Rhizobiales
GCA_000503895.1	Hyphomicrobium nitrativorans NL23	TRUE	TRUE	Rhizobiales
GCA_000517605.1	Rhizobium leguminosarum bv. trifolii WSM1689	TRUE	FALSE	Rhizobiales
GCA_000520875.1	Rhizobium leguminosarum bv. trifolii CB782	TRUE	TRUE	Rhizobiales
GCA_000590865.2	Candidatus Liberibacter asiaticus strain A4	TRUE	FALSE	Rhizobiales
GCA_000600055.1	Brucella suis bv. 1 str. S2 chromosome I	TRUE	TRUE	Rhizobiales
GCA_000612765.1	Bartonella henselae complete genome	TRUE	FALSE	Rhizobiales
GCA_000697965.2	Ensifer adhaerens strain Casida A chromosome	TRUE	FALSE	Rhizobiales
GCA_000731295.1	Neorhizobium galegae	TRUE	TRUE	Rhizobiales
GCA_000731315.1	Neorhizobium galegae	TRUE	TRUE	Rhizobiales
GCA_000740155.1	Brucella abortus strain BER chromosome 1	TRUE	TRUE	Rhizobiales
GCA_000740195.1	Brucella abortus bv. 9 str. C68 chromosome 1	TRUE	TRUE	Rhizobiales
GCA_000740215.1	Brucella abortus bv. 6 str. 870 chromosome 1	TRUE	TRUE	Rhizobiales
GCA_000740235.1	Brucella suis strain 513UK chromosome 1	TRUE	TRUE	Rhizobiales
GCA_000740275.1	Brucella pinnipedialis strain 6/566 chromosome 1	TRUE	TRUE	Rhizobiales
GCA_000740295.1	Brucella abortus strain 63 75 chromosome 1	TRUE	TRUE	Rhizobiales
GCA_000740355.1	Brucella melitensis bv. 3 str. Ether chromosome 1	TRUE	TRUE	Rhizobiales
GCA_000740375.1	Brucella abortus bv. 2 str. 86/8/59 chromosome 1	TRUE	TRUE	Rhizobiales
GCA_000740415.1	Brucella melitensis bv. 1 str. 16M chromosome 1	TRUE	FALSE	Rhizobiales
GCA_000740435.1	Brucella suis strain BSP chromosome 1	TRUE	TRUE	Rhizobiales
GCA_000742955.1	Ochrobactrum anthropi strain OAB chromosome 1	TRUE	FALSE	Rhizobiales
GCA_000755105.1	Brucella suis strain ZW043 chromosome 1	TRUE	TRUE	Rhizobiales
GCA_000807315.1	Bradyrhizobium japonicum strain E109	TRUE	FALSE	Rhizobiales
GCA_000829355.1	Candidatus Liberibacter asiaticus str. Ishi-1 DNA	TRUE	FALSE	Rhizobiales
GCA_000875695.1	Brucella suis strain Human/AR/US/1981 chromosome I	TRUE	TRUE	Rhizobiales
GCA_000960975.1	Martelella endophytica strain YC6887	TRUE	TRUE	Rhizobiales
GCA_000967425.1	Rhizobium sp. NT-26 chromosome	TRUE	TRUE	Rhizobiales
GCA_001271345.1	Chelatococcus sp. CO-6	TRUE	TRUE	Rhizobiales
GCA_001281405.1	Bartonella ancashensis strain 20.00	TRUE	FALSE	Rhizobiales
GCA_001296965.1	Brucella abortus 104M chromosome 1	TRUE	TRUE	Rhizobiales
GCA_001543305.1	Liberibacter crescens strain BT-0	TRUE	FALSE	Rhizobiales
GCA_001549695.1	Bradyrhizobium diazoefficiens DNA	TRUE	FALSE	Rhizobiales
GCA_001559035.2	Bartonella bacilliformis strain ATCC 35685D-5 chromosome	TRUE	FALSE	Rhizobiales
GCA_001579845.1	Rhodoplanes sp. Z2-YC6860	TRUE	FALSE	Rhizobiales
GCA_001605015.1	Aminobacter aminovorans strain KCTC 2477	TRUE	FALSE	Rhizobiales
GCA_001618825.1	Mesorhizobium ciceri strain CC1192 chromosome	TRUE	FALSE	Rhizobiales
GCA_001652485.1	Ochrobactrum pseudogrignonense strain K8 chromosome 1	TRUE	TRUE	Rhizobiales
GCA_001652565.1	Shinella sp. HZN7	TRUE	TRUE	Rhizobiales
GCA_001672455.2	Mesorhizobium sp. WSM1497 chromosome	TRUE	FALSE	Rhizobiales
GCA_001676765.1	Mesorhizobium loti NZP2037 chromosome	TRUE	TRUE	Rhizobiales
GCA_001715365.1	Brucella canis strain 2009004498 chromosome 1	TRUE	TRUE	Rhizobiales
GCA_001715385.1	Brucella sp. 2002734562 chromosome 1	TRUE	TRUE	Rhizobiales
GCA_001715405.1	Brucella canis strain 2010009751 chromosome 1	TRUE	TRUE	Rhizobiales
GCA_001715425.1	Brucella suis strain 2004000577 chromosome 1	TRUE	TRUE	Rhizobiales
GCA_001715485.1	Brucella melitensis strain 2008724259 chromosome 1	TRUE	TRUE	Rhizobiales
GCA_001971805.1	Brucella sp. 09RB8910 chromosome 1	TRUE	TRUE	Rhizobiales
GCA_002007565.1	Bartonella apis strain BBC0122	TRUE	FALSE	Rhizobiales
GCA_002022485.1	Bartonella sp. A1379B	TRUE	FALSE	Rhizobiales
GCA_002022505.1	Bartonella sp. WD16.2	TRUE	FALSE	Rhizobiales
GCA_002022585.1	Bartonella sp. Raccoon60	TRUE	FALSE	Rhizobiales
GCA_002022605.1	Bartonella sp. JB15	TRUE	FALSE	Rhizobiales
GCA_002022665.1	Bartonella sp. JB63	TRUE	FALSE	Rhizobiales
GCA_002043005.1	Martelella mediterranea DSM 17316 strain MACL11	TRUE	TRUE	Rhizobiales
GCA_002117405.1	Methylocystis bryophila strain S285 chromosome	TRUE	FALSE	Rhizobiales
GCA_002119765.1	Pseudorhodoplanes sinuspersici strain RIPI110 chromosome	TRUE	TRUE	Rhizobiales
GCA_002191235.1	Brucella melitensis strain BwIM_AFG_63 chromosome 1	TRUE	TRUE	Rhizobiales
GCA_002191295.1	Brucella melitensis strain BwIM_IRN_37 chromosome 1	TRUE	TRUE	Rhizobiales
GCA_002191335.1	Brucella melitensis BwIM_IRQ_32 chromosome 1	TRUE	TRUE	Rhizobiales
GCA_002191355.1	Brucella melitensis BwIM_ITA_45 chromosome 1	TRUE	TRUE	Rhizobiales
GCA_002191375.1	Brucella melitensis BwIM_ITA_55 chromosome 1	TRUE	TRUE	Rhizobiales
GCA_002191455.1	Brucella melitensis BwIM_SYR_04 chromosome 1	TRUE	TRUE	Rhizobiales
GCA_002191575.1	Brucella melitensis BwIM_TKM_56 chromosome 1	TRUE	TRUE	Rhizobiales
GCA_002191615.1	Brucella melitensis BwIM_TUR_03 chromosome 1	TRUE	TRUE	Rhizobiales
GCA_002191655.1	Brucella melitensis BwIM_TUR_17 chromosome 1	TRUE	TRUE	Rhizobiales
GCA_002191675.1	Brucella melitensis BwIM_TUR_19 chromosome 1	TRUE	TRUE	Rhizobiales
GCA_002191755.1	Brucella melitensis BwIM_TUR_59 chromosome 1	TRUE	TRUE	Rhizobiales
GCA_002191915.1	Brucella melitensis BwIM_SAU_09 chromosome 1	TRUE	TRUE	Rhizobiales
GCA_002192095.1	Brucella melitensis BwIM_SYR_26 chromosome 1	TRUE	TRUE	Rhizobiales
GCA_002192155.1	Brucella melitensis BwIM_TUR_39 chromosome 1	TRUE	TRUE	Rhizobiales
GCA_002197045.1	Sinorhizobium meliloti strain Rm41 chromosome	TRUE	FALSE	Rhizobiales
GCA_002197145.1	Sinorhizobium meliloti strain T073 chromosome	TRUE	FALSE	Rhizobiales
GCA_002197445.1	Sinorhizobium meliloti strain USDA1021 chromosome	TRUE	FALSE	Rhizobiales
GCA_002216815.1	Candidatus Liberibacter asiaticus strain JXGC chromosome	TRUE	FALSE	Rhizobiales
GCA_002243365.1	Rhizobium leguminosarum bv. viciae strain BIHB 1217 chromosome	TRUE	FALSE	Rhizobiales
GCA_002262975.1	Brucella abortus strain BD chromosome 1	TRUE	TRUE	Rhizobiales
GCA_002278135.2	Bradyrhizobium ottawaense strain OO99 chromosome	TRUE	FALSE	Rhizobiales
GCA_002288505.1	Sinorhizobium sp. CCBAU 05631 chromosome	TRUE	FALSE	Rhizobiales
GCA_002591255.1	Brucella canis strain FDAARGOS_420 chromosome 1	TRUE	TRUE	Rhizobiales
GCA_002735245.1	Bartonella henselae strain Houston-I chromosome	TRUE	FALSE	Rhizobiales
GCA_002752655.1	Methylosinus trichosporium OB3b chromosome	TRUE	TRUE	Rhizobiales
GCA_002810325.1	Bartonella sp. 1-1C chromosome	TRUE	FALSE	Rhizobiales
GCA_002831585.1	Bradyrhizobium sp. SK17 chromosome	TRUE	FALSE	Rhizobiales
GCA_002895105.1	Brucella melitensis strain CIIMS-BH-2 chromosome I	TRUE	TRUE	Rhizobiales
GCA_002948295.1	Rhizobium leguminosarum bv. viciae strain UPM791 chromosome	TRUE	FALSE	Rhizobiales
GCA_002949085.1	Devosia sp. I507 chromosome	TRUE	FALSE	Rhizobiales
GCA_002953715.1	Rhizobium leguminosarum strain Norway chromosome	TRUE	FALSE	Rhizobiales
GCA_003010715.1	Brucella canis strain GB1 chromosome I	TRUE	TRUE	Rhizobiales
GCA_003173715.1	Methylobacterium sp. 17SD2-17 chromosome	TRUE	TRUE	Rhizobiales
GCA_003173735.1	Methylobacterium sp. 17Sr1-43 chromosome	TRUE	TRUE	Rhizobiales
GCA_003183845.1	Bradyrhizobium diazoefficiens strain XF7 chromosome	TRUE	TRUE	Rhizobiales
GCA_003205535.1	Brucella melitensis strain CIIMS-NV-1 chromosome I	TRUE	TRUE	Rhizobiales
GCA_003254375.1	Methylobacterium sp. XJLW chromosome	TRUE	TRUE	Rhizobiales
GCA_003330885.1	Rhodobiaceae bacterium strain SMS8 chromosome	TRUE	TRUE	Rhizobiales
GCA_003491345.1	Neorhizobium sp. SOG26 chromosome	TRUE	TRUE	Rhizobiales
GCA_003597675.1	Neorhizobium sp. NCHU2750 chromosome	TRUE	TRUE	Rhizobiales
GCA_003627755.1	Rhizobium jaguaris strain CCGE525 chromosome	TRUE	FALSE	Rhizobiales
GCA_003666445.1	Agrobacterium tumefaciens strain 1D1460 chromosome circular	TRUE	TRUE	Rhizobiales
GCA_003667725.1	Agrobacterium fabrum strain 1D132 chromosome circular	TRUE	TRUE	Rhizobiales
GCA_003952405.1	Mesorhizobium sp. M2A.F.Ca.ET.043.02.1.1 chromosome	TRUE	FALSE	Rhizobiales
GCA_003952425.1	Mesorhizobium sp. M2A.F.Ca.ET.046.03.2.1 chromosome	TRUE	TRUE	Rhizobiales
GCA_003952445.1	Mesorhizobium sp. M2A.F.Ca.ET.043.05.1.1 chromosome	TRUE	FALSE	Rhizobiales
GCA_003952665.1	Bosea sp. Tri-49 chromosome	TRUE	TRUE	Rhizobiales
GCA_003966995.1	Pleomorphomonas sp. SM30 DNA	TRUE	TRUE	Rhizobiales
GCA_004135935.1	Methylovirgula ligni strain BW863 chromosome	TRUE	FALSE	Rhizobiales
GCA_004564215.1	Beijerinckiaceae bacterium strain MG08 chromosome	TRUE	FALSE	Rhizobiales
GCA_900011245.1	Bradyrhizobium sp. BF49 genome assembly	TRUE	FALSE	Rhizobiales
GCA_900231165.1	Hartmannibacter diazotrophicus strain E19T genome assembly	TRUE	TRUE	Rhizobiales
GCA_900324035.1	Bradyrhizobium sp. ORS 3257 isolate ORS3257 genome assembly	TRUE	FALSE	Rhizobiales
GCA_900475345.1	Bartonella quintana strain NCTC12899 genome assembly	TRUE	FALSE	Rhizobiales
GCA_900638615.1	Bartonella elizabethae strain NCTC12898 genome assembly	TRUE	FALSE	Rhizobiales
GCA_000740315.1	Brucella abortus BFY	FALSE	FALSE	Rhizobiales
GCA_000740335.1	Brucella canis RM6/66	FALSE	FALSE	Rhizobiales
GCA_000740355.1	Brucella melitensis bv. 3 str. Ether ether	TRUE	FALSE	Rhizobiales
GCA_000740375.1	Brucella abortus bv. 2 str. 86/8/59 86/8/59	TRUE	FALSE	Rhizobiales
GCA_000740415.1	Brucella melitensis bv. 1 str. 16M 16M	TRUE	FALSE	Rhizobiales
GCA_000740435.1	Brucella suis BSP	TRUE	FALSE	Rhizobiales
GCA_000742955.1	Ochrobactrum anthropi OAB	TRUE	FALSE	Rhizobiales
GCA_000747295.1	Sinorhizobium meliloti RMO17	FALSE	FALSE	Rhizobiales
GCA_000755085.1	Brucella suis ZW046	FALSE	FALSE	Rhizobiales
GCA_000755105.1	Brucella suis ZW043	TRUE	FALSE	Rhizobiales
GCA_000757795.1	Methylobacterium oryzae CBMB20 CBMB20	FALSE	FALSE	Rhizobiales
GCA_000807315.1	Bradyrhizobium japonicum E109	TRUE	FALSE	Rhizobiales
GCA_000816125.1	Rhizobium etli bv. phaseoli str. IE4803 IE4803	FALSE	FALSE	Rhizobiales
GCA_000816845.1	Rhizobium gallicum bv. gallicum R602 R602	FALSE	FALSE	Rhizobiales
GCA_000828475.1	Methyloceanibacter caenitepidi Gela4	FALSE	FALSE	Rhizobiales
GCA_000829355.1	Candidatus Liberibacter asiaticus str. Ishi-1 Ishi-1	TRUE	FALSE	Rhizobiales
GCA_000831405.1	Candidatus Hodgkinia cicadicola	FALSE	FALSE	Rhizobiales
GCA_000831425.1	Candidatus Hodgkinia cicadicola	FALSE	FALSE	Rhizobiales
GCA_000875695.1	Brucella suis Human/AR/US/1981	TRUE	FALSE	Rhizobiales
GCA_000960975.1	Martelella endophytica YC6887	TRUE	TRUE	Rhizobiales
GCA_000967425.1	Rhizobium sp. NT-26 NT-26	TRUE	TRUE	Rhizobiales
GCA_000971565.1	Agrobacterium tumefaciens Ach5	FALSE	FALSE	Rhizobiales
GCA_000981545.1	Candidatus Filomicrobium marinum Y	FALSE	FALSE	Rhizobiales
GCA_000981565.1	Candidatus Filomicrobium marinum strain W	FALSE	FALSE	Rhizobiales
GCA_001011155.1	Hoeflea sp. IMCC20628 IMCC20628	FALSE	FALSE	Rhizobiales
GCA_001021085.1	Candidatus Liberibacter africanus PTSAPSY PTSAPSY	FALSE	FALSE	Rhizobiales
GCA_001043295.1	Brucella abortus BAB8416	FALSE	FALSE	Rhizobiales
GCA_001050915.2	Sinorhizobium meliloti RU11/001 RU11/001	FALSE	FALSE	Rhizobiales
GCA_001185205.1	Devosia sp. H5989 H5989	FALSE	FALSE	Rhizobiales
GCA_001271345.1	Chelatococcus sp. CO-6 CO-6	TRUE	TRUE	Rhizobiales
GCA_001281405.1	Bartonella ancashensis 20.00	TRUE	FALSE	Rhizobiales
GCA_001291465.1	Bartonella henselae MVT02	FALSE	FALSE	Rhizobiales
GCA_001296965.1	Brucella abortus 104M 104M	TRUE	FALSE	Rhizobiales
GCA_001307475.2	Brucella melitensis C-573	FALSE	FALSE	Rhizobiales
GCA_001402875.1	Blastochloris viridis ATCC 19567	FALSE	FALSE	Rhizobiales
GCA_001402915.1	Devosia sp. A16 A16	FALSE	FALSE	Rhizobiales
GCA_001431745.1	Brucella melitensis 20236	FALSE	FALSE	Rhizobiales
GCA_001442755.1	Aureimonas sp. AU20 AU20	FALSE	FALSE	Rhizobiales
GCA_001459775.1	Blastochloris viridis	FALSE	FALSE	Rhizobiales
GCA_001542815.1	Methylobacterium sp. AMS5 AMS5	FALSE	FALSE	Rhizobiales
GCA_001543305.1	Liberibacter crescens BT-0	TRUE	FALSE	Rhizobiales
GCA_001548015.1	Methylobacterium aquaticum MA-22A	FALSE	FALSE	Rhizobiales
GCA_001548155.2	Blastochloris viridis DSM 133	FALSE	FALSE	Rhizobiales
GCA_001549695.1	Bradyrhizobium diazoefficiens NK6	TRUE	FALSE	Rhizobiales
GCA_001551895.1	Agrobacterium tumefaciens S33	FALSE	FALSE	Rhizobiales
GCA_001559035.2	Bartonella bacilliformis FDAARGOS_174	TRUE	FALSE	Rhizobiales
GCA_001562255.1	Bosea sp. PAMC 26642 PAMC 26642	FALSE	FALSE	Rhizobiales
GCA_001578105.1	Martelella sp. AD-3 AD-3	FALSE	FALSE	Rhizobiales
GCA_001579845.1	Rhodoplanes sp. Z2-YC6860 YC6860	TRUE	FALSE	Rhizobiales
GCA_001605015.1	Aminobacter aminovorans KCTC 2477	TRUE	FALSE	Rhizobiales
GCA_001618825.1	Mesorhizobium ciceri CC1192	TRUE	FALSE	Rhizobiales
GCA_001618845.1	Mesorhizobium ciceri biovar biserrulae WSM1284	FALSE	FALSE	Rhizobiales
GCA_001642675.1	Bradyrhizobium diazoefficiens USDA 110 USDA 110	FALSE	FALSE	Rhizobiales
GCA_001652485.1	Ochrobactrum pseudogrignonense K8	TRUE	TRUE	Rhizobiales
GCA_001652565.1	Shinella sp. HZN7 HZN7	TRUE	TRUE	Rhizobiales
GCA_001664005.1	Rhizobiales bacterium NRL2	FALSE	FALSE	Rhizobiales
GCA_001664085.1	Rhizobium sp. N1341 N1341	FALSE	FALSE	Rhizobiales
GCA_001664105.1	Rhizobium phaseoli N261	FALSE	FALSE	Rhizobiales
GCA_001664125.1	Rhizobium phaseoli N831	FALSE	FALSE	Rhizobiales
GCA_001664145.1	Rhizobium sp. N731 N731	FALSE	FALSE	Rhizobiales
GCA_001664165.1	Rhizobium phaseoli N161	FALSE	FALSE	Rhizobiales
GCA_001664185.1	Rhizobium phaseoli R744	FALSE	FALSE	Rhizobiales
GCA_001664205.1	Rhizobium phaseoli R630	FALSE	FALSE	Rhizobiales
GCA_001664225.1	Rhizobium phaseoli R723	FALSE	FALSE	Rhizobiales
GCA_001664245.1	Rhizobium phaseoli R620	FALSE	FALSE	Rhizobiales
GCA_001664265.1	Rhizobium esperanzae N561	FALSE	FALSE	Rhizobiales
GCA_001664285.1	Rhizobium phaseoli N931	FALSE	FALSE	Rhizobiales
GCA_001664305.1	Rhizobium sp. N1314 N1314	FALSE	FALSE	Rhizobiales
GCA_001664325.1	Rhizobium sp. N621 N621	FALSE	FALSE	Rhizobiales
GCA_001664345.1	Rhizobium sp. N113 N113	FALSE	FALSE	Rhizobiales
GCA_001664365.1	Rhizobium phaseoli N671	FALSE	FALSE	Rhizobiales
GCA_001664385.1	Rhizobium phaseoli R650	FALSE	FALSE	Rhizobiales
GCA_001664405.1	Rhizobium phaseoli N771	FALSE	FALSE	Rhizobiales
GCA_001664425.1	Rhizobium phaseoli N841	FALSE	FALSE	Rhizobiales
GCA_001664445.1	Rhizobium phaseoli R611	FALSE	FALSE	Rhizobiales
GCA_001664465.1	Rhizobium sp. N6212 N6212	FALSE	FALSE	Rhizobiales
GCA_001664485.1	Rhizobium sp. N324 N324	FALSE	FALSE	Rhizobiales
GCA_001664525.1	Rhizobium sp. N871 N871	FALSE	FALSE	Rhizobiales
GCA_001664545.1	Rhizobium sp. N741 N741	FALSE	FALSE	Rhizobiales
GCA_001672455.2	Mesorhizobium sp. WSM1497 WSM1497	TRUE	FALSE	Rhizobiales
GCA_001676765.1	Mesorhizobium loti NZP2037 NZP2037	TRUE	TRUE	Rhizobiales
GCA_001679785.1	Rhizobium leguminosarum Vaf10	FALSE	FALSE	Rhizobiales
GCA_001686985.1	Mesorhizobium amorphae CCNWGS0123 CCNWGS0123	FALSE	FALSE	Rhizobiales
GCA_001691455.1	Rhizobium sp. S41 S41	FALSE	FALSE	Rhizobiales
GCA_001693385.1	Bradyrhizobium icense LMTR 13	FALSE	FALSE	Rhizobiales
GCA_001713395.1	Sinorhizobium sp. RAC02 RAC02	FALSE	FALSE	Rhizobiales
GCA_001713455.1	Bosea sp. RAC05 RAC05	FALSE	FALSE	Rhizobiales
GCA_001713475.1	Agrobacterium sp. RAC06 RAC06	FALSE	FALSE	Rhizobiales
GCA_001715365.1	Brucella canis 2009004498	TRUE	FALSE	Rhizobiales
GCA_001715385.1	Brucella sp. 2002734562 2002734562	TRUE	TRUE	Rhizobiales
GCA_001715405.1	Brucella canis 2010009751	TRUE	FALSE	Rhizobiales
GCA_001715425.1	Brucella suis 2004000577	TRUE	FALSE	Rhizobiales
GCA_001715485.1	Brucella melitensis 2008724259	TRUE	FALSE	Rhizobiales
GCA_001741865.1	Bosea vaviloviae Vaf18	FALSE	FALSE	Rhizobiales
GCA_001854385.1	Methylobacterium sp. C1 C1	FALSE	FALSE	Rhizobiales
GCA_001887265.1	Chelatococcus daeguensis TAD1	FALSE	FALSE	Rhizobiales
GCA_001887695.1	Bradyrhizobium japonicum J5	FALSE	FALSE	Rhizobiales
GCA_001889105.1	Sinorhizobium americanum CFNEI 73	FALSE	FALSE	Rhizobiales
GCA_001889605.1	Mesorhizobium oceanicum B7	FALSE	FALSE	Rhizobiales
GCA_001890425.1	Rhizobium leguminosarum Vaf-108	FALSE	FALSE	Rhizobiales
GCA_001908315.1	Bradyrhizobium diazoefficiens USDA 122	FALSE	FALSE	Rhizobiales
GCA_001908375.1	Rhizobium etli 8C-3 8C-3	FALSE	FALSE	Rhizobiales
GCA_001908615.1	Rhizobium gallicum IE4872	FALSE	FALSE	Rhizobiales
GCA_001936175.1	Methylobacterium phyllosphaerae CBMB27	FALSE	FALSE	Rhizobiales
GCA_001953055.1	Salaquimonas pukyongi RR3-28	FALSE	FALSE	Rhizobiales
GCA_001971625.1	Brucella sp. 09RB8471 09RB8471	FALSE	FALSE	Rhizobiales
GCA_001971665.1	Methylorubrum extorquens PSBB040	FALSE	FALSE	Rhizobiales
GCA_001971805.1	Brucella sp. 09RB8910 09RB8910	TRUE	TRUE	Rhizobiales
GCA_002005205.3	Agrobacterium rhizogenes K599	FALSE	FALSE	Rhizobiales
GCA_002005325.1	Candidatus Tokpelaia hoelldoblerii	FALSE	FALSE	Rhizobiales
GCA_002007485.1	Bartonella apis BBC0178	FALSE	FALSE	Rhizobiales
GCA_002007505.1	Bartonella apis BBC0244	FALSE	FALSE	Rhizobiales
GCA_002007565.1	Bartonella apis BBC0122	TRUE	FALSE	Rhizobiales
GCA_002022485.1	Bartonella sp. A1379B A1379B	TRUE	FALSE	Rhizobiales
GCA_002022505.1	Bartonella sp. WD16.2 WD16.2	TRUE	FALSE	Rhizobiales
GCA_002022585.1	Bartonella sp. Raccoon60 Raccoon60	TRUE	FALSE	Rhizobiales
GCA_002022605.1	Bartonella sp. JB15 JB15	TRUE	FALSE	Rhizobiales
GCA_002022665.1	Bartonella sp. JB63 JB63	TRUE	FALSE	Rhizobiales
GCA_002025625.1	Ochrobactrum pituitosum AA2	FALSE	FALSE	Rhizobiales
GCA_002043005.1	Martelella mediterranea DSM 17316 MACL11	TRUE	TRUE	Rhizobiales
GCA_002117405.1	Methylocystis bryophila S285	TRUE	FALSE	Rhizobiales
GCA_002117485.1	Rhizobium sp. NXC14 NXC14	FALSE	FALSE	Rhizobiales
GCA_002117725.1	Rhizobium sp. TAL182 TAL182	FALSE	FALSE	Rhizobiales
GCA_002117815.2	Methylorubrum zatmanii PSBB041	FALSE	FALSE	Rhizobiales
GCA_002119765.1	Pseudorhodoplanes sinuspersici RIPI110	TRUE	TRUE	Rhizobiales
GCA_002119845.1	Rhizobium etli NXC12	FALSE	FALSE	Rhizobiales
GCA_002191235.1	Brucella melitensis BwIM_AFG_63	TRUE	FALSE	Rhizobiales
GCA_002191295.1	Brucella melitensis BwIM_IRN_37	TRUE	FALSE	Rhizobiales
GCA_002191335.1	Brucella melitensis BwIM_IRQ_32	TRUE	FALSE	Rhizobiales
GCA_002191355.1	Brucella melitensis BwIM_ITA_45	TRUE	FALSE	Rhizobiales
GCA_002191375.1	Brucella melitensis BwIM_ITA_55	TRUE	FALSE	Rhizobiales
GCA_002191455.1	Brucella melitensis BwIM_SYR_04	TRUE	FALSE	Rhizobiales
GCA_002191575.1	Brucella melitensis BwIM_TKM_56	TRUE	FALSE	Rhizobiales
GCA_002191615.1	Brucella melitensis BwIM_TUR_03	TRUE	FALSE	Rhizobiales
GCA_002191655.1	Brucella melitensis BwIM_TUR_17	TRUE	FALSE	Rhizobiales
GCA_002191675.1	Brucella melitensis BwIM_TUR_19	TRUE	FALSE	Rhizobiales
GCA_002191755.1	Brucella melitensis BwIM_TUR_59	TRUE	FALSE	Rhizobiales
GCA_002191915.1	Brucella melitensis BwIM_SAU_09	TRUE	FALSE	Rhizobiales
GCA_002192095.1	Brucella melitensis BwIM_SYR_26	TRUE	FALSE	Rhizobiales
GCA_002192155.1	Brucella melitensis BwIM_TUR_39	TRUE	FALSE	Rhizobiales
GCA_002197025.1	Sinorhizobium meliloti USDA1157	FALSE	FALSE	Rhizobiales
GCA_002197045.1	Sinorhizobium meliloti Rm41	TRUE	FALSE	Rhizobiales
GCA_002197065.1	Sinorhizobium meliloti USDA1106	FALSE	FALSE	Rhizobiales
GCA_002197085.1	Sinorhizobium meliloti M270	FALSE	FALSE	Rhizobiales
GCA_002197105.1	Sinorhizobium meliloti KH35c	FALSE	FALSE	Rhizobiales
GCA_002197125.1	Sinorhizobium meliloti M162	FALSE	FALSE	Rhizobiales
GCA_002197145.1	Sinorhizobium meliloti T073	TRUE	FALSE	Rhizobiales
GCA_002197165.1	Sinorhizobium meliloti HM006	FALSE	FALSE	Rhizobiales
GCA_002197445.1	Sinorhizobium meliloti USDA1021	TRUE	FALSE	Rhizobiales
GCA_002197465.1	Sinorhizobium meliloti KH46	FALSE	FALSE	Rhizobiales
GCA_002214285.1	Brucella melitensis QY1	FALSE	FALSE	Rhizobiales
GCA_002215195.1	Sinorhizobium meliloti CCMM B554 (FSM-MA)	FALSE	FALSE	Rhizobiales
GCA_002216815.1	Candidatus Liberibacter asiaticus JXGC	TRUE	FALSE	Rhizobiales
GCA_002220095.1	Bosea sp. AS-1 AS-1	FALSE	FALSE	Rhizobiales
GCA_002240185.1	Rhizobium leguminosarum bv. viciae BIHB 1148	FALSE	FALSE	Rhizobiales
GCA_002243365.1	Rhizobium leguminosarum bv. viciae BIHB 1217	TRUE	FALSE	Rhizobiales
GCA_002262955.1	Brucella melitensis BY38	FALSE	FALSE	Rhizobiales
GCA_002262975.1	Brucella abortus BD	TRUE	FALSE	Rhizobiales
GCA_002262995.1	Brucella abortus MC	FALSE	FALSE	Rhizobiales
GCA_002263015.1	Brucella melitensis BL	FALSE	FALSE	Rhizobiales
GCA_002266435.2	Bradyrhizobium amphicarpaeae 39S1MB	FALSE	FALSE	Rhizobiales
GCA_002266465.2	Bradyrhizobium symbiodeficiens 85S1MB	FALSE	FALSE	Rhizobiales
GCA_002277895.1	Rhizobium sp. 11515TR 11515TR	FALSE	FALSE	Rhizobiales
GCA_002278035.1	Ochrobactrum quorumnocens A44	FALSE	FALSE	Rhizobiales
GCA_002278135.2	Bradyrhizobium ottawaense OO99	TRUE	FALSE	Rhizobiales
GCA_002288485.1	Sinorhizobium fredii CCBAU 83666 CCBAU 83666	FALSE	FALSE	Rhizobiales
GCA_002288505.1	Sinorhizobium sp. CCBAU 05631 CCBAU 05631	TRUE	FALSE	Rhizobiales
GCA_002288525.1	Ensifer sojae CCBAU 05684 CCBAU 05684	FALSE	FALSE	Rhizobiales
GCA_002302355.1	Sinorhizobium meliloti B401	FALSE	FALSE	Rhizobiales
GCA_002302375.1	Sinorhizobium meliloti B399	FALSE	FALSE	Rhizobiales
GCA_002355335.1	Variibacter gotjawalensis GJW-30	FALSE	FALSE	Rhizobiales
GCA_002355515.1	Methylorubrum populi P-1M	FALSE	FALSE	Rhizobiales
GCA_002531755.2	Rhizobium acidisoli FH23	FALSE	FALSE	Rhizobiales
GCA_002591255.1	Brucella canis FDAARGOS_420	TRUE	FALSE	Rhizobiales
GCA_002600635.1	Rhizobium sp. ACO-34A ACO-34A	FALSE	FALSE	Rhizobiales
GCA_002735245.1	Bartonella henselae Houston-I	TRUE	FALSE	Rhizobiales
GCA_002741015.1	Microvirga ossetica V5/3M	FALSE	FALSE	Rhizobiales
GCA_002749475.1	Brucella suis QH05	FALSE	FALSE	Rhizobiales
GCA_002752655.1	Methylosinus trichosporium OB3b OB3b	TRUE	TRUE	Rhizobiales
GCA_002763615.1	Brucella melitensis QH61	FALSE	FALSE	Rhizobiales
GCA_002764115.1	Phyllobacterium zundukense Tri-48; RCAM 03910	FALSE	FALSE	Rhizobiales
GCA_002776595.1	Candidatus Hodgkinia cicadicola TETLIM5	FALSE	FALSE	Rhizobiales
GCA_002776615.1	Candidatus Hodgkinia cicadicola TETLIM4	FALSE	FALSE	Rhizobiales
GCA_002776635.1	Candidatus Hodgkinia cicadicola TETLIM3	FALSE	FALSE	Rhizobiales
GCA_002776655.1	Candidatus Hodgkinia cicadicola TETLIM2	FALSE	FALSE	Rhizobiales
GCA_002776675.1	Candidatus Hodgkinia cicadicola TETLIM1	FALSE	FALSE	Rhizobiales
GCA_002804305.1	Candidatus Hodgkinia cicadicola CHOCRA	FALSE	FALSE	Rhizobiales
GCA_002810325.1	Bartonella sp. 1-1C	TRUE	FALSE	Rhizobiales
GCA_002814035.1	Rhizobium sp. Y9 Y9	FALSE	FALSE	Rhizobiales
GCA_002831585.1	Bradyrhizobium sp. SK17 SK17	TRUE	FALSE	Rhizobiales
GCA_002844025.1	Candidatus Hodgkinia cicadicola TETAUR2	FALSE	FALSE	Rhizobiales
GCA_002844045.1	Candidatus Hodgkinia cicadicola TETCHI2	FALSE	FALSE	Rhizobiales
GCA_002844065.1	Candidatus Hodgkinia cicadicola TETAUR1a	FALSE	FALSE	Rhizobiales
GCA_002844085.1	Candidatus Hodgkinia cicadicola TETCHI1b	FALSE	FALSE	Rhizobiales
GCA_002844105.1	Candidatus Hodgkinia cicadicola TETCHI1a	FALSE	FALSE	Rhizobiales
GCA_002844665.1	Candidatus Hodgkinia cicadicola TETAUR1b	FALSE	FALSE	Rhizobiales
GCA_002846095.1	Candidatus Hodgkinia cicadicola TETLON2b	FALSE	FALSE	Rhizobiales
GCA_002846115.1	Candidatus Hodgkinia cicadicola TETLON1	FALSE	FALSE	Rhizobiales
GCA_002846175.1	Candidatus Hodgkinia cicadicola TETLON2a	FALSE	FALSE	Rhizobiales
GCA_002846935.1	Candidatus Hodgkinia cicadicola TETCHI3	FALSE	FALSE	Rhizobiales
GCA_002848985.1	Candidatus Hodgkinia cicadicola TETAUR4	FALSE	FALSE	Rhizobiales
GCA_002859145.1	Candidatus Hodgkinia cicadicola TETCHI5	FALSE	FALSE	Rhizobiales
GCA_002859165.1	Candidatus Hodgkinia cicadicola TETCHI4	FALSE	FALSE	Rhizobiales
GCA_002895105.1	Brucella melitensis CIIMS-BH-2	TRUE	FALSE	Rhizobiales
GCA_002895125.1	Brucella melitensis CIIMS-PH-3	FALSE	FALSE	Rhizobiales
GCA_002895145.1	Brucella abortus CIIMS-NV-4	FALSE	FALSE	Rhizobiales
GCA_002943835.1	Agrobacterium tumefaciens 1D1609	FALSE	FALSE	Rhizobiales
GCA_002944315.1	Rhizobium sp. NXC24 NXC24	FALSE	FALSE	Rhizobiales
GCA_002944405.1	Sinorhizobium fredii NXT3	FALSE	FALSE	Rhizobiales
GCA_002948295.1	Rhizobium leguminosarum bv. viciae UPM791	TRUE	FALSE	Rhizobiales
GCA_002949085.1	Devosia sp. I507 I507	TRUE	FALSE	Rhizobiales
GCA_002953595.1	Brucella melitensis Rev.1 (passage 101)	FALSE	FALSE	Rhizobiales
GCA_002953715.1	Rhizobium leguminosarum Norway	TRUE	FALSE	Rhizobiales
GCA_003010715.1	Brucella canis GB1	TRUE	FALSE	Rhizobiales
GCA_003031245.1	Rhodopseudomonas palustris YSC3	FALSE	FALSE	Rhizobiales
GCA_003031265.1	Rhodopseudomonas palustris PS3	FALSE	FALSE	Rhizobiales
GCA_003063555.1	Aminobacter sp. MSH1 MSH1	FALSE	FALSE	Rhizobiales
GCA_003071365.1	Methyloceanibacter sp. wino2 wino2	FALSE	FALSE	Rhizobiales
GCA_003071665.1	Aminobacter sp. MSH1 MSH1	FALSE	FALSE	Rhizobiales
GCA_003100575.1	Sinorhizobium fredii CCBAU 45436 CCBAU 45436	FALSE	FALSE	Rhizobiales
GCA_003111705.1	Methylobacterium sp. DM1 DM1	FALSE	FALSE	Rhizobiales
GCA_003151255.1	Microvirga sp. 17 mud 1-3 17 mud 1-3	FALSE	FALSE	Rhizobiales
GCA_003173715.1	Methylobacterium durans 17SD2-17	TRUE	TRUE	Rhizobiales
GCA_003173735.1	Methylobacterium sp. 17Sr1-43 17Sr1-43	TRUE	TRUE	Rhizobiales
GCA_003173755.1	Methylobacterium terrae 17Sr1-28	FALSE	FALSE	Rhizobiales
GCA_003173775.1	Methylobacterium sp. 17Sr1-1 17Sr1-1	FALSE	FALSE	Rhizobiales
GCA_003177055.1	Sinorhizobium fredii CCBAU 25509 CCBAU 25509	FALSE	FALSE	Rhizobiales
GCA_003183845.1	Bradyrhizobium diazoefficiens XF7	TRUE	FALSE	Rhizobiales
GCA_003205535.1	Brucella melitensis CIIMS-NV-1	TRUE	FALSE	Rhizobiales
GCA_003254375.1	Methylobacterium sp. XJLW XJLW	TRUE	TRUE	Rhizobiales
GCA_003290345.1	Brucella abortus A19	FALSE	FALSE	Rhizobiales
GCA_003290405.1	Rhizobium leguminosarum ATCC 14479	FALSE	FALSE	Rhizobiales
GCA_003296175.1	Nitratireductor sp. OM-1 OM-1	FALSE	FALSE	Rhizobiales
GCA_003330885.1	Rhodobiaceae bacterium SMS8	TRUE	TRUE	Rhizobiales
GCA_003432385.1	Breoghania sp. L-A4 L-A4	FALSE	FALSE	Rhizobiales
GCA_003433515.1	Maritalea myrionectae HL2708#5	FALSE	FALSE	Rhizobiales
GCA_003491345.1	Neorhizobium sp. SOG26 SOG26	TRUE	TRUE	Rhizobiales
GCA_003516045.1	Brucella melitensis CIT21	FALSE	FALSE	Rhizobiales
GCA_003516065.1	Brucella melitensis CIT31	FALSE	FALSE	Rhizobiales
GCA_003516085.1	Brucella melitensis CIT43	FALSE	FALSE	Rhizobiales
GCA_003597675.1	Neorhizobium sp. NCHU2750 NCHU2750	TRUE	TRUE	Rhizobiales
GCA_003627755.1	Rhizobium jaguaris CCGE525	TRUE	FALSE	Rhizobiales
GCA_003627775.1	Rhizobium sp. CCGE532 CCGE532	FALSE	FALSE	Rhizobiales
GCA_003627795.1	Rhizobium sp. CCGE531 CCGE531	FALSE	FALSE	Rhizobiales
GCA_003666425.1	Agrobacterium tumefaciens 1D1108	FALSE	FALSE	Rhizobiales
GCA_003666445.1	Agrobacterium tumefaciens 1D1460	TRUE	TRUE	Rhizobiales
GCA_003666465.1	Agrobacterium tumefaciens 15955	FALSE	FALSE	Rhizobiales
GCA_003667725.1	Agrobacterium fabrum 1D132	TRUE	TRUE	Rhizobiales
GCA_003667905.1	Agrobacterium tumefaciens 12D1	FALSE	FALSE	Rhizobiales
GCA_003667925.1	Agrobacterium tumefaciens A6	FALSE	FALSE	Rhizobiales
GCA_003667945.1	Agrobacterium fabrum 12D13	FALSE	FALSE	Rhizobiales
GCA_003675365.1	Brucella abortus BJ1	FALSE	FALSE	Rhizobiales
GCA_003855495.1	Methylocystis rosea GW6	FALSE	FALSE	Rhizobiales
GCA_003856415.1	Brucella melitensis BmWS93	FALSE	FALSE	Rhizobiales
GCA_003952365.1	Mesorhizobium sp. M9A.F.Ca.ET.002.03.1.2 M9A.F.Ca.ET.002.03.1.2	FALSE	FALSE	Rhizobiales
GCA_003952385.1	Mesorhizobium sp. M1D.F.Ca.ET.043.01.1.1 M1D.F.Ca.ET.043.01.1.1	FALSE	FALSE	Rhizobiales
GCA_003952405.1	Mesorhizobium sp. M2A.F.Ca.ET.043.02.1.1 M2A.F.Ca.ET.043.02.1.1	TRUE	FALSE	Rhizobiales
GCA_003952425.1	Mesorhizobium sp. M2A.F.Ca.ET.046.03.2.1 M2A.F.Ca.ET.046.03.2.1	TRUE	TRUE	Rhizobiales
GCA_003952445.1	Mesorhizobium sp. M2A.F.Ca.ET.043.05.1.1 M2A.F.Ca.ET.043.05.1.1	TRUE	FALSE	Rhizobiales
GCA_003952465.1	Mesorhizobium sp. M1B.F.Ca.ET.045.04.1.1 M1B.F.Ca.ET.045.04.1.1	FALSE	FALSE	Rhizobiales
GCA_003952485.1	Mesorhizobium sp. M1E.F.Ca.ET.045.02.1.1 M1E.F.Ca.ET.045.02.1.1	FALSE	FALSE	Rhizobiales
GCA_003952525.1	Mesorhizobium sp. M3A.F.Ca.ET.080.04.2.1 M3A.F.Ca.ET.080.04.2.1	FALSE	FALSE	Rhizobiales
GCA_003952665.1	Bosea sp. Tri-49 Tri-49	TRUE	TRUE	Rhizobiales
GCA_003966715.1	Blastochloris tepida GI	FALSE	FALSE	Rhizobiales
GCA_003966995.1	Pleomorphomonas sp. SM30 SM30	TRUE	TRUE	Rhizobiales
GCA_004005995.1	Devosia sp. 1566 1566	FALSE	FALSE	Rhizobiales
GCA_004114915.1	Bradyrhizobium guangxiense CCBAU 53363	FALSE	FALSE	Rhizobiales
GCA_004114935.1	Bradyrhizobium zhanjiangense CCBAU 51778	FALSE	FALSE	Rhizobiales
GCA_004114955.1	Bradyrhizobium guangzhouense CCBAU 51670	FALSE	FALSE	Rhizobiales
GCA_004114975.1	Bradyrhizobium guangdongense CCBAU 51649	FALSE	FALSE	Rhizobiales
GCA_004135935.1	Methylovirgula ligni BW863	TRUE	FALSE	Rhizobiales
GCA_004136315.1	Mesorhizobium sp. Pch-S Pch-S	FALSE	FALSE	Rhizobiales
GCA_004208655.1	Brucella melitensis B29	FALSE	FALSE	Rhizobiales
GCA_004208675.1	Brucella melitensis B15	FALSE	FALSE	Rhizobiales
GCA_004208695.1	Brucella melitensis B9	FALSE	FALSE	Rhizobiales
GCA_004323635.1	Lichenihabitans psoromatis PAMC 29148	FALSE	FALSE	Rhizobiales
GCA_004328495.1	Agrobacterium sp. 33MFTa1.1 33MFTa1.1	FALSE	FALSE	Rhizobiales
GCA_004331955.1	Roseitalea porphyridii MA7-20	FALSE	FALSE	Rhizobiales
GCA_004359355.1	Bradyrhizobium diazoefficiens 110spc4	FALSE	FALSE	Rhizobiales
GCA_004564135.1	Terasakiella sp. SH-1 SH-1	FALSE	FALSE	Rhizobiales
GCA_004564215.1	Beijerinckiaceae bacterium MG08	TRUE	FALSE	Rhizobiales
GCA_005145045.1	Agrobacterium larrymoorei CFBP5473	FALSE	FALSE	Rhizobiales
GCA_005153485.1	Pseudolabrys sp. FHR47 FHR47	FALSE	FALSE	Rhizobiales
GCA_005221325.1	Agrobacterium tumefaciens CFBP5499	FALSE	FALSE	Rhizobiales
GCA_005221345.1	Agrobacterium tumefaciens CFBP5877	FALSE	FALSE	Rhizobiales
GCA_005221365.1	Rhizobium pusense CFBP5875	FALSE	FALSE	Rhizobiales
GCA_005221385.1	Agrobacterium tumefaciens CFBP6623	FALSE	FALSE	Rhizobiales
GCA_005221405.1	Agrobacterium tumefaciens CFBP7129	FALSE	FALSE	Rhizobiales
GCA_005221425.1	Agrobacterium tumefaciens CFBP6624	FALSE	FALSE	Rhizobiales
GCA_005221445.1	Agrobacterium tumefaciens CFBP6626	FALSE	FALSE	Rhizobiales
GCA_005221465.1	Agrobacterium tumefaciens CFBP6625	FALSE	FALSE	Rhizobiales
GCA_900000005.1	Brucella vulpis F60	FALSE	FALSE	Rhizobiales
GCA_900011245.1	Bradyrhizobium sp.	TRUE	FALSE	Rhizobiales
GCA_900092405.1	Brucella sp. 10RB9215	FALSE	FALSE	Rhizobiales
GCA_900095155.1	Brucella inopinata 141012304	FALSE	FALSE	Rhizobiales
GCA_900149695.1	Anderseniella sp. Alg231-50	FALSE	FALSE	Rhizobiales
GCA_900176205.1	Bradyrhizobium sp. ORS 285 ORS 285	FALSE	FALSE	Rhizobiales
GCA_900231165.1	Hartmannibacter diazotrophicus type strain: E19	TRUE	TRUE	Rhizobiales
GCA_900234795.1	Methylorubrum extorquens TK 0001	FALSE	FALSE	Rhizobiales
GCA_900236335.1	Brucella melitensis	FALSE	FALSE	Rhizobiales
GCA_900236345.1	Brucella melitensis	FALSE	FALSE	Rhizobiales
GCA_900236355.1	Brucella melitensis	FALSE	FALSE	Rhizobiales
GCA_900236365.1	Brucella melitensis	FALSE	FALSE	Rhizobiales
GCA_900236375.1	Brucella melitensis	FALSE	FALSE	Rhizobiales
GCA_900236385.1	Brucella melitensis	FALSE	FALSE	Rhizobiales
GCA_900236395.1	Brucella melitensis	FALSE	FALSE	Rhizobiales
GCA_900236405.1	Brucella melitensis	FALSE	FALSE	Rhizobiales
GCA_900236415.1	Brucella melitensis	FALSE	FALSE	Rhizobiales
GCA_900236425.1	Brucella melitensis	FALSE	FALSE	Rhizobiales
GCA_900236435.1	Brucella melitensis	FALSE	FALSE	Rhizobiales
GCA_900236445.1	Brucella melitensis	FALSE	FALSE	Rhizobiales
GCA_900236455.1	Brucella melitensis	FALSE	FALSE	Rhizobiales
GCA_900236465.1	Brucella melitensis	FALSE	FALSE	Rhizobiales
GCA_900236485.1	Brucella melitensis	FALSE	FALSE	Rhizobiales
GCA_900236495.1	Brucella melitensis	FALSE	FALSE	Rhizobiales
GCA_900236515.1	Brucella melitensis	FALSE	FALSE	Rhizobiales
GCA_900236525.1	Brucella melitensis	FALSE	FALSE	Rhizobiales
GCA_900236535.1	Brucella melitensis	FALSE	FALSE	Rhizobiales
GCA_900236545.1	Brucella melitensis	FALSE	FALSE	Rhizobiales
GCA_900236555.1	Brucella melitensis	FALSE	FALSE	Rhizobiales
GCA_900236565.1	Brucella melitensis	FALSE	FALSE	Rhizobiales
GCA_900236575.1	Brucella melitensis	FALSE	FALSE	Rhizobiales
GCA_900236585.1	Brucella melitensis	FALSE	FALSE	Rhizobiales
GCA_900324035.1	Bradyrhizobium vignae	TRUE	FALSE	Rhizobiales
GCA_900475345.1	Bartonella quintana NCTC12899	TRUE	FALSE	Rhizobiales
GCA_900638615.1	Bartonella elizabethae NCTC12898	TRUE	FALSE	Rhizobiales
GCA_900638635.1	Bartonella vinsonii NCTC12905	FALSE	FALSE	Rhizobiales
GCA_900749825.1	Methylocella tundrae	FALSE	FALSE	Rhizobiales
GCA_901457705.1	Beijerinckiaceae bacterium RH AL1	FALSE	FALSE	Rhizobiales
GCA_000635915.2	Brevundimonas naejangsanensis strain B1 chromosome	TRUE	TRUE	Caulobacterales
GCA_001636925.1	Brevundimonas sp. GW460-12-10-14-LB2	TRUE	FALSE	Caulobacterales
GCA_001679665.1	Caulobacteraceae bacterium OTSz_A_272 chromosome	TRUE	FALSE	Caulobacterales
GCA_002208825.2	Brevundimonas vesicularis strain FDAARGOS_289 chromosome	TRUE	TRUE	Caulobacterales
GCA_003015125.1	Caulobacter segnis strain TK0059 chromosome	TRUE	TRUE	Caulobacterales
GCA_003627995.1	Brevundimonas naejangsanensis strain BRV3 chromosome	TRUE	FALSE	Caulobacterales
GCA_004102925.1	Brevundimonas diminuta strain ATCC(B) 19146 chromosome	TRUE	TRUE	Caulobacterales
GCA_004421065.1	Brevundimonas naejangsanensis strain FS1091 chromosome	TRUE	FALSE	Caulobacterales
GCA_000013985.1	Sphingopyxis alaskensis RB2256	TRUE	TRUE	Sphingomondales
GCA_000016765.1	Sphingomonas wittichii RW1	TRUE	FALSE	Sphingomondales
GCA_000024245.1	Zymomonas mobilis subsp. mobilis NCIMB 11163	TRUE	FALSE	Sphingomondales
GCA_000175255.2	Zymomonas mobilis subsp. mobilis ATCC 10988	TRUE	FALSE	Sphingomondales
GCA_000218875.1	Zymomonas mobilis subsp. pomaceae ATCC 29192	TRUE	FALSE	Sphingomondales
GCA_000264945.2	Sphingobium indicum B90A	TRUE	TRUE	Sphingomondales
GCA_000277755.1	Zymomonas mobilis subsp. mobilis ATCC 29191	TRUE	FALSE	Sphingomondales
GCA_000498655.1	Zymomonas mobilis subsp. mobilis str. CP4 = NRRL B-14023	TRUE	FALSE	Sphingomondales
GCA_000512205.2	Sphingomonas sanxanigenens NX02	TRUE	TRUE	Sphingomondales
GCA_000576125.1	Zymomonas mobilis subsp. mobilis NRRL B-12526	TRUE	FALSE	Sphingomondales
GCA_000576165.1	Zymomonas mobilis subsp. mobilis str. CP4 = NRRL B-14023	TRUE	FALSE	Sphingomondales
GCA_000715175.2	Sphingomonas sp. DC-6 chromosome	TRUE	FALSE	Sphingomondales
GCA_000764535.1	Sphingomonas taxi strain ATCC 55669	TRUE	TRUE	Sphingomondales
GCA_000767465.1	Novosphingobium pentaromativorans US6-1	TRUE	FALSE	Sphingomondales
GCA_000803645.1	Sphingopyxis fribergensis strain Kp5.2	TRUE	TRUE	Sphingomondales
GCA_001307295.1	Sphingopyxis macrogoltabida strain EY-1	TRUE	TRUE	Sphingomondales
GCA_001314325.1	Sphingopyxis macrogoltabida strain 203	TRUE	TRUE	Sphingomondales
