# Supplementary material for: Shared properties of gene transfer agent and core genes revealed by comparative genomics of Alphaproteobacteria
Source: Microb Genom. 2022 Nov 9;8(11):mgen000890. doi: 10.1099/mgen.0.000890 (PMC9836097; doi:10.1099/mgen.0.000890)
Supplement: Supplementary material 3 [file mgen-8-890-s003.xlsx]

## Sheet: Rhodobacterales
Table S2: For each gene (column 1) the number of homologues was determined in this order (column 3) and the number of these homologues present in GC skew peaks was stated (column 2). Only genes were considered that have at least one homologue in GC skew peaks. Then the percentage at which a gene family is conserved in GC skew peaks was calculated (c5). The automatic labeling of the genes from NCB…
Internal proteinID	Nr of orthologs in GC skew peaks	Nr of orthologs	Description	Percentage ((100/Nr of orthologs)*Nr of orthologs in GC skew peaks)	GTA
10	12	42	3-hydroxyacyl-CoA dehydrogenase family protein	28.5714	FALSE
100	1	31	Asp/Glu/Hydantoin racemase family protein%2C putative	3.22581	FALSE
1000	1	54	homocysteine S-methyltransferase family protein	1.85185	FALSE
10005	2	53	XdhC/CoxI family protein	3.77358	FALSE
10006	1	13	ABC transporter permease protein	7.69231	FALSE
1001	1	13	cyd operon protein YbgT	7.69231	FALSE
10011	1	4	hypothetical protein	25	FALSE
10013	2	49	hypothetical protein	4.08163	FALSE
10014	4	59	hypothetical protein	6.77966	FALSE
1002	3	15	putative transmembrane cytochrome D ubiquinol oxidase subunit I	20	FALSE
10020	1	32	OmpA-like protein	3.125	FALSE
10028	2	5	von Willebrand factor%2C type A	40	FALSE
10029	1	13	transcriptional regulator%2C MarR family	7.69231	FALSE
10037	2	3	ABC transporter%2C periplasmic substrate-binding protein%2C putative	66.6667	FALSE
1004	4	59	pyridoxal-phosphate dependent enzyme	6.77966	FALSE
10040	3	20	hypothetical protein	15	FALSE
1005	1	54	cyclopropane-fatty-acyl-phospholipid synthase	1.85185	FALSE
10054	4	56	lipoprotein%2C putative	7.14286	FALSE
10056	1	6	isochorismatase	16.6667	FALSE
10059	1	5	oxidoreductase%2C aldo/keto reductase family protein	20	FALSE
1007	5	52	deoxyribodipyrimidine photolyase	9.61538	FALSE
10072	1	2	3-hydroxy-3-methylglutaryl-CoA reductase	50	FALSE
10073	1	2	manganese transporter permease	50	FALSE
10074	1	2	phosphoenolpyruvate synthase	50	FALSE
10075	1	2	DUF3419 domain-containing protein	50	FALSE
10076	1	2	hypothetical protein	50	FALSE
10077	1	2	hypothetical protein	50	FALSE
10078	1	2	hypothetical protein	50	FALSE
10079	1	2	flagellar basal body-associated protein FliL	50	FALSE
1008	5	42	aminotransferase%2C class V	11.9048	FALSE
10085	11	59	membrane protein%2C putative	18.6441	FALSE
10088	6	58	thioesterase family protein	10.3448	FALSE
1009	4	36	putative transporter%2C BCCT family	11.1111	FALSE
101	1	11	AsnC/Lrp-like DNA-binding protein%2C transcriptional regulator	9.09091	FALSE
1010	1	59	1-hydroxy-2-methyl-2-(E)-butenyl 4-diphosphate synthase	1.69492	FALSE
1011	2	59	5-aminolevulinic acid synthase	3.38983	FALSE
1012	3	59	peptidase%2C M20/M25/M40 family	5.08475	FALSE
1013	3	19	pirin domain protein	15.7895	FALSE
10145	1	8	conserved hypothetical protein	12.5	FALSE
10151	2	16	binding-protein-dependent transport systems inner membrane component	12.5	FALSE
10155	1	9	putative DUF1311 family protein	11.1111	FALSE
10168	1	21	modification methylase NaeI	4.7619	FALSE
1017	2	17	putative TRAP dicarboxylate transporter%2C DctM subunit	11.7647	FALSE
10171	1	13	alpha/beta hydrolase%2C putative	7.69231	FALSE
10174	2	14	Allergen V5/Tpx-1 family protein	14.2857	FALSE
10176	1	2	hypothetical protein	50	FALSE
10178	3	58	hypothetical protein	5.17241	FALSE
1018	2	16	Tripartite ATP-independent periplasmic transporter%2C DctQ component	12.5	FALSE
102	2	11	Aspartate-semialdehyde dehydrogenase	18.1818	FALSE
1021	4	46	hypothetical protein	8.69565	FALSE
10220	2	5	Beta-lactamase hydrolase-like protein	40	FALSE
1023	7	29	ABC transporter ATP-binding protein	24.1379	FALSE
10231	12	41	transcriptional regulator%2C LysR family	29.2683	FALSE
10244	1	2	CAP domain-containing protein	50	FALSE
10250	2	7	xylulose kinase%2C putative	28.5714	FALSE
10251	1	49	capsular polysaccharide export protein KpsC	2.04082	FALSE
10255	1	15	putative zinc transport protein ZntB	6.66667	FALSE
10258	2	5	mobile element protein	40	FALSE
10260	3	6	binding-protein-dependent transport systems inner membrane component	50	FALSE
10271	1	2	hypothetical protein	50	FALSE
10277	1	5	sugar transferase	20	FALSE
10281	1	1	hypothetical protein	100	FALSE
103	2	42	Diaminobutyric acid transaminase	4.7619	FALSE
10300	1	2	putative response regulator	50	FALSE
10308	2	22	putative HTH-type transcriptional regulator%2C MarR family	9.09091	FALSE
10311	2	3	conserved hypothetical protein	66.6667	FALSE
10313	1	3	hypothetical protein	33.3333	FALSE
10317	2	4	HpcH/HpaI aldolase	50	FALSE
10322	1	4	hypothetical protein	25	FALSE
10329	1	2	transposase family protein	50	FALSE
10330	5	36	acetyltransferase%2C GNAT family	13.8889	FALSE
10339	1	4	hypothetical protein	25	FALSE
10354	1	4	Phosphate regulon sensor protein PhoR	25	FALSE
10355	1	5	CP4-like integrase%2C putative	20	FALSE
10357	2	39	membrane protein%2C putative	5.12821	FALSE
10359	1	3	conserved hypothetical protein	33.3333	FALSE
1036	7	57	GTP-binding protein HflX	12.2807	FALSE
1037	8	58	nrfA protein	13.7931	FALSE
10370	1	1	alcohol dehydrogenase zinc-binding domain protein	100	FALSE
10371	1	59	transglycosylase SLT domain protein	1.69492	FALSE
10375	2	4	transcriptional regulator%2C IclR family	50	FALSE
10376	1	10	hydrolase	10	FALSE
1038	11	55	Trk system potassium uptake protein TrkA	20	FALSE
1039	10	59	nitrogen assimilation regulatory protein NtrX	16.9492	FALSE
10390	1	5	muconate cycloisomerase I	20	FALSE
104	1	29	serine hydroxymethyltransferase	3.44828	FALSE
1040	9	58	nitrogen regulation protein ntrY	15.5172	FALSE
10405	8	59	inosine-uridine preferring nucleoside hydrolase	13.5593	FALSE
10406	3	44	tellurite resistance protein	6.81818	FALSE
10408	3	55	hypothetical protein	5.45455	FALSE
10409	1	6	hypothetical protein	16.6667	FALSE
1041	5	58	nitrogen regulation protein NtrB	8.62069	FALSE
10410	19	51	hypothetical protein	37.2549	FALSE
10411	6	59	peptidase%2C M23/M37 family	10.1695	FALSE
10412	4	54	hypothetical protein	7.40741	FALSE
10415	1	12	glycosyltransferase%2C putative	8.33333	FALSE
1042	5	59	tRNA-dihydrouridine synthase%2C putative	8.47458	FALSE
10420	7	39	hypothetical protein	17.9487	FALSE
10421	2	53	N-acetyl-gamma-glutamyl-phosphate reductase	3.77358	FALSE
10422	2	59	peptidase%2C M48 family	3.38983	FALSE
10423	2	40	hypothetical protein	5	FALSE
10424	7	21	hypothetical protein	33.3333	FALSE
10427	3	37	glycosyl transferase%2C group 2 family protein	8.10811	FALSE
10428	3	42	hypothetical protein	7.14286	FALSE
10429	3	59	dihydroorotase%2C homodimeric type	5.08475	FALSE
10430	4	59	orotate phosphoribosyltransferase	6.77966	FALSE
10431	5	50	membrane protein	10	FALSE
10435	3	58	LysM domain/M23/M37 peptidase	5.17241	FALSE
10436	1	4	Sec-independent protein translocase TatA	25	FALSE
10437	3	41	fructose-bisphosphate aldolase%2C class I	7.31707	FALSE
10438	3	52	hypothetical protein	5.76923	FALSE
10439	13	32	hypothetical protein	40.625	FALSE
10440	19	55	hypothetical protein	34.5455	FALSE
10441	18	59	hypothetical protein	30.5085	TRUE
10442	18	59	hypothetical protein	30.5085	TRUE
10443	21	59	hypothetical protein	35.5932	TRUE
10444	22	58	conserved hypothetical protein	37.931	TRUE
10445	24	58	hypothetical protein	41.3793	TRUE
10446	24	58	major tail protein%2C TP901-1 family	41.3793	TRUE
10447	24	58	hypothetical protein	41.3793	TRUE
10448	24	59	head-tail adaptor%2C putative	40.678	TRUE
10449	26	58	hypothetical protein	44.8276	TRUE
1045	3	53	lipoic acid synthetase	5.66038	FALSE
10450	25	59	major capsid protein%2C HK97 family	42.3729	TRUE
10451	19	54	phage prohead protease%2C HK97 family	35.1852	TRUE
10452	19	55	hypothetical protein	34.5455	TRUE
10453	20	58	portal protein%2C HK97 family	34.4828	TRUE
10454	18	55	terminase%2C large subunit%2C putative	32.7273	TRUE
10455	13	24	hypothetical protein	54.1667	FALSE
10457	7	59	organic solvent tolerance protein%2C putative	11.8644	FALSE
10458	5	58	PPIC-type PPIASE domain protein	8.62069	FALSE
1046	3	33	antioxidant%2C AhpC/Tsa family	9.09091	FALSE
10461	4	46	hypothetical protein	8.69565	FALSE
10463	1	3	hypothetical protein	33.3333	FALSE
10464	3	39	cytochrome%2C putative	7.69231	FALSE
10468	3	55	glycosyl transferase%2C group 2 family protein	5.45455	FALSE
10469	4	29	aminotransferase family protein	13.7931	FALSE
1047	4	33	transcriptional regulator%2C LysR family	12.1212	FALSE
10470	5	55	transcriptional regulator%2C AsnC family	9.09091	FALSE
10472	16	51	peptidoglycan binding domain protein	31.3725	FALSE
10473	16	54	Signal transduction	29.6296	FALSE
10475	8	28	hypothetical protein	28.5714	FALSE
10476	11	54	dihydroneopterin aldolase%2C putative	20.3704	FALSE
10478	1	41	endonuclease/exonuclease/phosphatase family protein	2.43902	FALSE
10479	2	46	hypothetical protein	4.34783	FALSE
1048	2	57	RNA methyltransferase%2C TrmH family%2C group 1	3.50877	FALSE
10484	2	48	hypothetical protein	4.16667	FALSE
10485	2	11	hypothetical protein	18.1818	FALSE
10486	1	47	hypothetical protein	2.12766	FALSE
10487	1	3	hypothetical protein	33.3333	FALSE
10488	1	27	hypothetical protein	3.7037	FALSE
10493	1	2	hypothetical protein	50	FALSE
10494	1	3	ATP synthase F1%2C alpha subunit	33.3333	FALSE
10495	1	2	hypothetical protein	50	FALSE
10496	1	3	ATP synthase F0%2C C subunit	33.3333	FALSE
10497	2	3	ATP synthase F0%2C A subunit	66.6667	FALSE
10498	2	3	ATP synthase F1%2C epsilon subunit	66.6667	FALSE
10499	2	3	ATP synthase F1%2C beta subunit	66.6667	FALSE
1050	3	50	hypothetical protein	6	FALSE
10502	5	58	thioesterase family protein	8.62069	FALSE
10503	4	37	hypothetical protein	10.8108	FALSE
10507	1	2	cheB methylesterase	50	FALSE
10509	4	16	chemotaxis protein CheD%2C putative	25	FALSE
1051	2	45	RDD family protein	4.44444	FALSE
10513	2	27	hypothetical protein	7.40741	FALSE
10514	2	58	hypothetical protein	3.44828	FALSE
10517	1	14	conserved hypothetical protein	7.14286	FALSE
10518	2	55	sensor histidine kinase	3.63636	FALSE
10519	2	55	transcriptional regulator%2C putative	3.63636	FALSE
1052	3	59	arginine-tRNA-protein transferase	5.08475	FALSE
10523	9	35	sarcosine oxidase%2C beta subunit family	25.7143	FALSE
10525	13	43	glutamate dehydrogenase	30.2326	FALSE
10526	2	46	hypothetical protein	4.34783	FALSE
10527	2	42	hypothetical protein	4.7619	FALSE
10528	1	34	hypothetical protein	2.94118	FALSE
10529	3	58	rod shape-determining protein MreB	5.17241	FALSE
10530	4	59	rod shape-determining protein MreC	6.77966	FALSE
10531	3	59	membrane protein%2C putative	5.08475	FALSE
10532	4	58	penicillin-binding protein 2	6.89655	FALSE
10534	1	45	purine nucleoside phosphorylase	2.22222	FALSE
10541	1	35	conserved hypothetical protein	2.85714	FALSE
10542	3	12	taurine ABC transporter%2C permease protein	25	FALSE
10543	2	13	taurine ABC transporter%2C periplasmic taurine-binding protein	15.3846	FALSE
10544	1	41	transglycosylase SLT domain protein	2.43902	FALSE
10545	1	26	aerotaxis receptor-like protein	3.84615	FALSE
10546	3	55	3%2C4-dihydroxy-2-butanone 4-phosphate synthase/GTP cyclohydrolase II	5.45455	FALSE
10547	2	51	hypothetical protein	3.92157	FALSE
10548	1	9	hypothetical protein	11.1111	FALSE
10549	4	50	hypothetical protein	8	FALSE
1055	2	58	acetolactate synthase%2C large subunit%2C biosynthetic type	3.44828	FALSE
10551	5	56	hypothetical protein	8.92857	FALSE
10552	3	54	OmpA domain protein	5.55556	FALSE
10553	4	57	hypothetical protein	7.01754	FALSE
10554	1	55	transglycosylase%2C Slt family	1.81818	FALSE
10555	4	54	hypothetical protein	7.40741	FALSE
10556	3	54	hypothetical protein	5.55556	FALSE
10557	1	12	hypothetical protein	8.33333	FALSE
10559	1	9	hypothetical protein	11.1111	FALSE
1056	2	59	acetolactate synthase%2C small subunit	3.38983	FALSE
10561	6	55	D-alanyl-D-alanine carboxypeptidase/D-alanyl-D-alanine-endopeptidase	10.9091	FALSE
10562	1	2	hypothetical protein	50	FALSE
10565	8	48	putative RNA methylase	16.6667	FALSE
10566	2	35	hypothetical protein	5.71429	FALSE
10567	4	57	hypothetical protein	7.01754	FALSE
10569	6	57	methionyl-tRNA synthetase	10.5263	FALSE
1057	8	26	oxidoreductase%2C GMC family	30.7692	FALSE
10575	1	14	putative porin	7.14286	FALSE
10576	1	56	lipoprotein%2C putative	1.78571	FALSE
10578	2	43	hypothetical protein	4.65116	FALSE
10579	2	11	response regulator	18.1818	FALSE
10580	1	59	peptide deformylase	1.69492	FALSE
10582	1	50	VacJ lipoprotein%2C putative	2	FALSE
10583	1	35	phosphoglycerate mutase family protein	2.85714	FALSE
10584	1	29	saccharopine dehydrogenase%2C putative	3.44828	FALSE
10586	2	58	inorganic pyrophosphatase%2C manganese-dependent	3.44828	FALSE
10587	7	57	acetyltransferase%2C GNAT family	12.2807	FALSE
10588	9	50	OmpA domain protein	18	FALSE
10589	1	30	methionine-S-sulfoxide reductase	3.33333	FALSE
10590	2	48	hypothetical protein	4.16667	FALSE
10592	1	34	hypothetical protein	2.94118	FALSE
10593	1	51	conserved hypothetical protein	1.96078	FALSE
10594	1	2	hypothetical protein	50	FALSE
10595	2	38	hypothetical protein	5.26316	FALSE
10597	1	2	sugar transporter	50	FALSE
106	1	13	aldo-keto reductase%2C putative	7.69231	FALSE
10602	1	3	hypothetical protein	33.3333	FALSE
10604	1	11	cytochrome c family protein	9.09091	FALSE
10605	1	31	hypothetical protein	3.22581	FALSE
10611	5	59	hypothetical protein	8.47458	FALSE
10612	4	58	hypothetical protein	6.89655	FALSE
10613	2	2	hypothetical protein	100	FALSE
10614	4	56	hypothetical protein	7.14286	FALSE
10615	3	58	D-tyrosyl-tRNA(Tyr) deacylase	5.17241	FALSE
10616	1	54	MOSC domain protein	1.85185	FALSE
10618	7	41	hypothetical protein	17.0732	FALSE
10620	1	39	hypothetical protein	2.5641	FALSE
10628	2	59	RNA modification enzyme%2C MiaB-family	3.38983	FALSE
1063	2	33	oxidoreductase%2C short-chain dehydrogenase%2C reductase family	6.06061	FALSE
10633	7	58	rhomboid family protein	12.069	FALSE
10634	3	57	hypothetical protein	5.26316	FALSE
10635	3	46	hypothetical protein	6.52174	FALSE
10637	2	40	hypothetical protein	5	FALSE
10638	2	3	DMSP lyase	66.6667	FALSE
10639	8	59	hypothetical protein	13.5593	FALSE
10642	2	59	hypothetical protein	3.38983	FALSE
10645	2	55	decarboxylase family protein	3.63636	FALSE
10646	2	58	2%2C3-bisphosphoglycerate-independent phosphoglycerate mutase	3.44828	FALSE
10647	1	31	conserved hypothetical protein	3.22581	FALSE
10648	1	51	response regulator	1.96078	FALSE
10650	3	48	hypothetical protein	6.25	FALSE
10653	2	48	hypothetical protein	4.16667	FALSE
10654	2	51	hypothetical protein	3.92157	FALSE
10655	2	41	CAAX amino terminal protease family protein	4.87805	FALSE
10656	1	20	hypothetical protein	5	FALSE
10657	1	1	copper-translocating P-type ATPase	100	FALSE
1066	11	44	Ribose ABC transporter%2C permease protein	25	FALSE
10660	1	20	hypothetical protein	5	FALSE
10661	3	14	hypothetical protein	21.4286	FALSE
10662	2	43	sensor histidine kinase%2C putative	4.65116	FALSE
10665	1	5	hypothetical protein	20	FALSE
10666	1	49	hypothetical protein	2.04082	FALSE
10667	10	57	nicotinate phosphoribosyltransferase	17.5439	FALSE
10668	11	55	pyrazinamidase/nicotinamidase	20	FALSE
10670	3	41	ABC transporter%2C ATP-binding protein%2C flagellar%2C putative	7.31707	FALSE
10671	2	10	conserved hypothetical protein	20	FALSE
10673	1	8	inositol monophosphatase	12.5	FALSE
10676	10	57	proline iminopeptidase	17.5439	FALSE
10677	2	39	ErfK/YbiS/YcfS/YnhG family protein	5.12821	FALSE
10679	6	50	response regulator	12	FALSE
10680	3	44	Hpt domain protein	6.81818	FALSE
10682	1	6	hypothetical protein	16.6667	FALSE
10684	2	23	protein of unknown function DUF940%2C membrane lipoprotein putative	8.69565	FALSE
10685	16	56	chemotaxis protein MotB	28.5714	FALSE
10686	11	53	flagellar hook-associated protein FlgL family protein	20.7547	FALSE
10689	1	19	metallophosphoesterase	5.26316	FALSE
1069	1	8	ABC transporter	12.5	FALSE
10690	2	57	hypothetical protein	3.50877	FALSE
10693	4	51	hypothetical protein	7.84314	FALSE
10695	1	10	phosphomannomutase	10	FALSE
10696	3	18	putative LrgA family protein	16.6667	FALSE
10697	2	18	LrgB family protein	11.1111	FALSE
10699	1	4	Glycosyltransferase	25	FALSE
107	2	25	phosphoglycolate phosphatase	8	FALSE
10700	15	32	glycosyl transferase%2C group 2 family protein	46.875	FALSE
10701	15	30	polysaccharide biosynthesis protein	50	FALSE
10702	2	30	non-ribosomal peptide synthase	6.66667	FALSE
10704	7	32	non-ribosomal peptide synthetase	21.875	FALSE
10705	7	31	phosphopantetheinyl transferase PptA%2C putative	22.5806	FALSE
10707	9	27	chain length determinant protein%2C putative	33.3333	FALSE
10709	1	32	glycosyl transferase%2C group 2 family protein	3.125	FALSE
10713	1	32	membrane protein%2C putative	3.125	FALSE
10715	1	37	Sulfite dehydrogenase molybdopterin cofacter-binding subunit SoeA%3B cytosolic protein	2.7027	FALSE
1072	5	50	urease accessory protein UreF	10	FALSE
10720	1	50	hypothetical protein	2	FALSE
10722	1	50	hypothetical protein	2	FALSE
10727	1	51	hypothetical protein	1.96078	FALSE
10728	2	50	core-2/I-branching enzyme family protein	4	FALSE
1073	5	50	urease accessory protein UreG	10	FALSE
10731	2	51	ABC transporter%2C permease protein	3.92157	FALSE
10732	1	16	hypothetical protein	6.25	FALSE
10733	1	12	Alkaline phosphatase-like protein	8.33333	FALSE
10736	1	18	hypothetical protein	5.55556	FALSE
10737	3	32	phosphoglucomutase	9.375	FALSE
10738	1	12	4-alpha-glucanotransferase	8.33333	FALSE
10739	2	21	glycogen debranching enzyme	9.52381	FALSE
10741	1	23	glycogen synthase	4.34783	FALSE
10742	2	21	glucose-1-phosphate adenylyltransferase	9.52381	FALSE
10743	1	19	1%2C4-alpha-glucan branching enzyme	5.26316	FALSE
10747	2	7	hypothetical protein	28.5714	FALSE
10750	4	44	hypothetical protein	9.09091	FALSE
10753	2	7	L-lactate dehydrogenase	28.5714	FALSE
10755	2	55	thiamin ABC transporter%2C periplasmic thiamin-binding protein	3.63636	FALSE
10756	1	53	thiamine transport system permease protein thiP	1.88679	FALSE
10758	5	59	hypothetical protein	8.47458	FALSE
1076	1	39	alkylphosphonate utilization protein PhnN	2.5641	FALSE
10760	1	12	diaminobutyrate acetyltransferase	8.33333	FALSE
10761	1	12	diaminobutyrate--2-oxoglutarate aminotransferase	8.33333	FALSE
10762	1	12	Aspartokinase	8.33333	FALSE
10767	1	9	sulfite reductase [NADPH] flavoprotein alpha-component	11.1111	FALSE
10768	1	9	hypothetical protein	11.1111	FALSE
10777	1	2	hypothetical protein	50	FALSE
10778	1	49	capsule polysaccharide export	2.04082	FALSE
10779	5	59	hypothetical protein	8.47458	FALSE
1078	1	39	alkylphosphonate utilization protein PhnL	2.5641	FALSE
10780	4	49	hypothetical protein	8.16327	FALSE
10781	1	47	hypothetical protein	2.12766	FALSE
10784	13	52	metallo-beta-lactamase family protein	25	FALSE
10787	8	50	conserved hypothetical protein	16	FALSE
10789	1	57	hypothetical protein	1.75439	FALSE
1079	2	10	transcriptional regulator%2C Fis family	20	FALSE
10791	2	56	EAL domain protein	3.57143	FALSE
10794	3	58	lipoprotein%2C putative	5.17241	FALSE
10795	1	36	hypothetical protein	2.77778	FALSE
1080	1	39	alkylphosphonate utilization protein PhnK	2.5641	FALSE
10803	3	56	ATP phosphoribosyltransferase%2C putative	5.35714	FALSE
1081	1	39	alkylphosphonate utilization protein PhnJ	2.5641	FALSE
10814	2	13	sucrose phosphorylase%2C putative	15.3846	FALSE
1082	1	49	HAD-superfamily hydrolase%2C subfamily IA%2C variant 1 family protein	2.04082	FALSE
1083	1	39	alkylphosphonate utilization protein PhnI	2.5641	FALSE
10833	3	48	hypothetical protein	6.25	FALSE
1084	1	39	alkylphosphonate utilization protein PhnH	2.5641	FALSE
10843	1	36	sensory box histidine kinase/response regulator	2.77778	FALSE
10847	1	30	hypothetical protein	3.33333	FALSE
1085	1	28	phosphonates metabolism transcriptional regulator PhnF%2C putative	3.57143	FALSE
10850	2	10	hypothetical protein	20	FALSE
10851	1	2	hypothetical protein	50	FALSE
10852	8	45	hypothetical protein	17.7778	FALSE
10853	7	57	diguanylate cyclase%2C putative/response regulator	12.2807	FALSE
10854	2	46	hypothetical protein	4.34783	FALSE
10859	2	13	alpha%2Calpha-trehalose-phosphate synthase (UDP-forming)	15.3846	FALSE
1086	4	51	urease%2C alpha subunit	7.84314	FALSE
10860	7	47	hydroxypyruvate isomerase%2C putative	14.8936	FALSE
10862	5	40	CobN	12.5	FALSE
10863	6	40	precorrin-3B C17-methyltransferase	15	FALSE
10864	12	35	cobalamin biosynthesis domain protein	34.2857	FALSE
10865	12	40	precorrin-6A synthase	30	FALSE
1087	1	8	hypothetical protein	12.5	FALSE
10878	16	58	conserved hypothetical protein	27.5862	FALSE
1088	2	49	urease%2C beta subunit	4.08163	FALSE
10881	1	9	conserved hypothetical protein	11.1111	FALSE
10882	2	21	cytochrome c family protein	9.52381	FALSE
10883	2	47	hypothetical protein	4.25532	FALSE
10884	1	44	TPR domain protein	2.27273	FALSE
10885	1	48	lipoprotein%2C putative	2.08333	FALSE
10886	2	48	type II/IV secretion system protein%2C TadC subfamily	4.16667	FALSE
10887	2	48	CpaB family protein	4.16667	FALSE
10889	3	45	transglycosylase%2C Slt family	6.66667	FALSE
1089	1	51	urease%2C gamma subunit	1.96078	FALSE
10890	3	30	hypothetical protein	10	FALSE
10892	10	50	hypothetical protein	20	FALSE
10893	5	57	ribonuclease G%2C putative	8.77193	FALSE
10894	2	7	aminotransferase%2C putative	28.5714	FALSE
10895	12	43	allophanate hydrolase family protein	27.907	FALSE
10896	12	41	urea amidolyase-like protein	29.2683	FALSE
10897	4	34	LamB/YcsF family protein	11.7647	FALSE
10898	1	12	hypothetical protein	8.33333	FALSE
109	3	57	ribulose-phosphate 3-epimerase	5.26316	FALSE
1090	1	46	urease accessory protein UreD	2.17391	FALSE
10902	1	54	hypothetical protein	1.85185	FALSE
10903	2	3	Cysteine-rich secretory protein family	66.6667	FALSE
10905	1	31	hypothetical protein	3.22581	FALSE
10908	2	55	hypothetical protein	3.63636	FALSE
1091	4	59	replicative DNA helicase	6.77966	FALSE
10910	7	43	hypothetical protein	16.2791	FALSE
10912	9	58	cell division protein ftsQ	15.5172	FALSE
10913	2	16	hypothetical protein	12.5	FALSE
10915	1	2	Arginine exporter protein ArgO	50	FALSE
10916	11	50	L-lysine exporter%2C putative	22	FALSE
1092	5	57	alanine racemase	8.77193	FALSE
10920	1	56	hypothetical protein	1.78571	FALSE
10922	14	34	hypothetical protein	41.1765	FALSE
10923	13	41	lipoprotein%2C putative	31.7073	FALSE
10924	1	8	glycosyl transferase	12.5	FALSE
10925	1	1	hypothetical protein	100	FALSE
10926	1	11	hypothetical protein	9.09091	FALSE
10927	3	46	transcriptional regulator/arsenate reductase	6.52174	FALSE
10928	2	23	glyceraldehyde-3-phosphate dehydrogenase%2C type I	8.69565	FALSE
10929	2	23	membrane protein%2C putative	8.69565	FALSE
10938	1	1	heme exporter protein CcmD	100	FALSE
10939	1	58	lipid A biosynthesis lauroyl acyltransferase%2C putative	1.72414	FALSE
1094	4	58	DNA repair protein RadA	6.89655	FALSE
10940	1	57	flagellar motor switch protein FliG	1.75439	FALSE
10942	2	48	hypothetical protein	4.16667	FALSE
10946	1	20	hypothetical protein	5	FALSE
10947	3	6	hypothetical protein	50	FALSE
1095	4	59	CvpA family protein	6.77966	FALSE
10952	2	52	hypothetical protein	3.84615	FALSE
10953	1	55	transcriptional activator%2C Baf family	1.81818	FALSE
10955	2	32	hypothetical protein	6.25	FALSE
1096	4	59	amidophosphoribosyltransferase	6.77966	FALSE
10965	3	22	hypothetical protein	13.6364	FALSE
10966	1	7	conserved hypothetical protein	14.2857	FALSE
10967	7	48	hypothetical protein	14.5833	FALSE
10970	2	44	molybdopterin biosynthesis protein	4.54545	FALSE
10971	3	53	hypothetical protein	5.66038	FALSE
10973	1	16	ribosomal protein S6 modification protein (C terminal domain)	6.25	FALSE
10976	3	52	acyl carrier protein	5.76923	FALSE
1098	1	59	acid phosphatase SurE	1.69492	FALSE
10983	2	29	hypothetical protein	6.89655	FALSE
10985	14	51	hypothetical protein	27.451	FALSE
10987	4	59	hypothetical protein	6.77966	FALSE
10988	2	34	CaiB/BaiF family protein	5.88235	FALSE
1099	1	58	protein-L-isoaspartate O-methyltransferase	1.72414	FALSE
10990	2	23	putative methyl-accepting chemotaxis protein	8.69565	FALSE
10991	4	55	hypothetical protein	7.27273	FALSE
10992	2	57	thermostable carboxypeptidase	3.50877	FALSE
10997	1	5	hypothetical protein	20	FALSE
11	10	42	hypothetical protein	23.8095	FALSE
110	1	34	fructose-bisphosphate aldolase%2C putative	2.94118	FALSE
1100	2	59	hypothetical protein	3.38983	FALSE
11006	2	59	hypothetical protein	3.38983	FALSE
11007	1	59	hypothetical protein	1.69492	FALSE
11008	2	22	putative bacteriophytochrome	9.09091	FALSE
1101	2	53	twin-arginine translocation protein TatC	3.77358	FALSE
11011	1	25	phosphoesterase-like protein	4	FALSE
11012	2	52	aldehyde dehydrogenase family protein	3.84615	FALSE
11016	13	38	conserved hypothetical protein	34.2105	FALSE
11020	1	35	sensor histidine kinase/response regulator	2.85714	FALSE
11021	3	40	GfdT protein	7.5	FALSE
11025	1	22	protein of unknown function DUF161	4.54545	FALSE
11027	3	58	anthranilate synthase component I	5.17241	FALSE
11028	1	45	lipoprotein%2C putative	2.22222	FALSE
11029	2	8	conserved hypothetical protein	25	FALSE
1103	1	5	transcriptional regulator	20	FALSE
11039	4	58	penicillin amidase family protein	6.89655	FALSE
1104	1	52	iron ABC transporter%2C ATP-binding protein%2C putative	1.92308	FALSE
11041	11	55	Trk system potassium uptake protein TrkH	20	FALSE
11042	15	26	lipoprotein%2C putative	57.6923	FALSE
11047	2	12	Catalase	16.6667	FALSE
1105	1	58	oxidoreductase%2C short chain dehydrogenase/reductase family	1.72414	FALSE
11050	2	57	anthranilate synthase component II	3.50877	FALSE
11051	1	41	uracil-DNA glycosylase	2.43902	FALSE
11052	3	43	hypothetical protein	6.97674	FALSE
11053	1	3	Glycosyltransferase	33.3333	FALSE
11055	1	17	alkane-1 monooxygenase%2C putative	5.88235	FALSE
11058	4	37	diheme cytochrome c SoxD	10.8108	FALSE
11059	1	15	ABC transporter%2C permease protein%2C putative	6.66667	FALSE
11065	1	31	hypothetical protein	3.22581	FALSE
11067	2	50	toluene tolerance family protein	4	FALSE
11068	1	44	Lysine-ketoglutarate reductase	2.27273	FALSE
1107	3	59	peptide chain release factor 3	5.08475	FALSE
11070	1	59	ATPase%2C putative	1.69492	FALSE
11071	2	44	integral membrane protein	4.54545	FALSE
11072	1	39	hypothetical protein	2.5641	FALSE
11074	1	57	hypothetical protein	1.75439	FALSE
11075	11	32	putative NUDIX hydrolase	34.375	FALSE
11076	2	56	hypothetical protein	3.57143	FALSE
11077	1	12	conserved hypothetical protein	8.33333	FALSE
11080	15	58	HemY domain protein	25.8621	FALSE
11084	2	55	peptidase%2C M48 family	3.63636	FALSE
11085	2	53	hypothetical protein	3.77358	FALSE
11088	8	41	lipoprotein%2C putative	19.5122	FALSE
11089	1	13	glyoxalase/bleomycin resistance protein/dioxygenase	7.69231	FALSE
11090	2	58	hypothetical protein	3.44828	FALSE
11092	4	23	hypothetical protein	17.3913	FALSE
11093	2	20	conserved hypothetical protein	10	FALSE
11094	2	48	ATPase%2C putative	4.16667	FALSE
11099	3	35	soxH protein-like protein	8.57143	FALSE
111	1	53	glyceraldehyde-3-phosphate dehydrogenase%2C type I	1.88679	FALSE
1110	1	59	biotin--acetyl-CoA-carboxylase ligase	1.69492	FALSE
11100	1	23	membrane protein%2C putative	4.34783	FALSE
11101	1	43	hypothetical protein	2.32558	FALSE
11105	3	30	hypothetical protein	10	FALSE
11106	3	17	hypothetical protein	17.6471	FALSE
11107	1	3	hypothetical protein	33.3333	FALSE
1111	1	59	NADH dehydrogenase I%2C N subunit	1.69492	FALSE
11110	1	5	short chain dehydrogenase	20	FALSE
11112	1	4	PQQ dehydrogenase family protein	25	FALSE
1112	1	59	NADH dehydrogenase I%2C M subunit	1.69492	FALSE
11122	1	13	hydantoin utilization protein A	7.69231	FALSE
1113	1	59	NADH dehydrogenase I%2C K subunit	1.69492	FALSE
1114	1	59	NADH dehydrogenase I%2C J subunit	1.69492	FALSE
1115	2	54	4-carboxymuconolactone decarboxylase%2C putative	3.7037	FALSE
11151	2	3	ornithine cyclodeaminase/mu-crystallin family protein	66.6667	FALSE
11165	1	1	aspartate aminotransferase	100	FALSE
1117	2	59	NADH dehydrogenase I%2C I subunit	3.38983	FALSE
1118	2	59	NADH dehydrogenase I%2C H subunit	3.38983	FALSE
1119	2	59	NADH dehydrogenase I%2C G subunit	3.38983	FALSE
1120	2	59	NADH-quinone oxidoreductase%2C F subunit	3.38983	FALSE
11200	1	3	oxidoreductase%2C short chain dehydrogenase/reductase family	33.3333	FALSE
1121	5	59	NADH dehydrogenase I%2C D subunit	8.47458	FALSE
1122	4	59	NADH-quinone oxidoreductase%2C C subunit	6.77966	FALSE
1123	4	59	NADH dehydrogenase I%2C B subunit	6.77966	FALSE
11230	1	2	Cytochrome c-type biogenesis protein DsbD%2C protein-disulfide reductase	50	FALSE
1124	4	59	NADH dehydrogenase I%2C A subunit	6.77966	FALSE
11250	2	3	ATP-dependent dsDNA exonuclease	66.6667	FALSE
11259	1	37	BadF/BadG/BcrA/BcrD ATPase family protein	2.7027	FALSE
1126	1	14	oligopeptide/dipeptide ABC transporter%2C periplasmic substrate-binding protein	7.14286	FALSE
11264	1	9	putative FAD dependent oxidoreductase	11.1111	FALSE
11268	2	23	lipoprotein%2C putative	8.69565	FALSE
11273	2	24	paraquat-inducible protein%2C putative	8.33333	FALSE
11274	1	21	paraquat-inducible protein A	4.7619	FALSE
11280	1	19	CreA family protein	5.26316	FALSE
11282	4	12	Catalase	33.3333	FALSE
11291	2	12	glutamine amidotransferase%2C class II	16.6667	FALSE
11292	2	12	FwdC/FmdC family protein	16.6667	FALSE
11293	1	12	glutamine synthetase III	8.33333	FALSE
11295	5	51	hypothetical protein	9.80392	FALSE
11296	3	24	pyridoxamine 5'-phosphate oxidase family protein	12.5	FALSE
11298	1	9	hypothetical protein	11.1111	FALSE
11299	4	43	ribonucleoside-diphosphate reductase%2C putative	9.30233	FALSE
11301	1	13	Glutaredoxin	7.69231	FALSE
11302	1	14	nrdI protein	7.14286	FALSE
11303	1	14	ribonucleoside-diphosphate reductase%2C alpha subunit	7.14286	FALSE
11304	1	14	ribonucleoside-diphosphate reductase%2C beta subunit	7.14286	FALSE
11305	3	47	hypothetical protein	6.38298	FALSE
11312	1	4	hypothetical protein	25	FALSE
11313	2	13	Lon protease%2C putative	15.3846	FALSE
11319	2	9	Methyltransferase type 11	22.2222	FALSE
11320	3	12	hypothetical protein	25	FALSE
11321	1	23	thymidylate synthase%2C flavin-dependent	4.34783	FALSE
11323	3	21	chemotaxis protein CheA	14.2857	FALSE
11327	3	23	cytochrome oxidase subunit II%2C putative	13.0435	FALSE
1133	2	45	L-threonine 3-dehydrogenase	4.44444	FALSE
11333	2	45	hypothetical protein	4.44444	FALSE
11337	2	22	hypothetical protein	9.09091	FALSE
11344	2	41	tellurite resistance protein	4.87805	FALSE
11345	3	58	hypothetical protein	5.17241	FALSE
11354	1	30	periplasmic binding protein	3.33333	FALSE
11355	1	26	TonB-dependent receptor	3.84615	FALSE
11357	3	36	outer membrane protein OmpW	8.33333	FALSE
11358	1	13	ABC transporter%2C ATP-binding protein	7.69231	FALSE
11361	2	32	hypothetical protein	6.25	FALSE
11362	1	48	outer membrane transporter%2C OMPP1/FadL/TodX family	2.08333	FALSE
11363	2	59	6-phosphogluconolactonase	3.38983	FALSE
11372	1	10	hypothetical protein	10	FALSE
11374	1	1	S-adenosylmethionine:tRNA ribosyltransferase-isomerase	100	FALSE
11375	2	41	para-aminobenzoate synthase component I	4.87805	FALSE
11376	1	36	hypothetical protein	2.77778	FALSE
11380	2	10	hypothetical protein	20	FALSE
11381	1	9	hypothetical protein	11.1111	FALSE
11383	2	45	hypothetical protein	4.44444	FALSE
11384	9	34	sarcosine oxidase%2C delta subunit family	26.4706	FALSE
11385	1	8	hypothetical protein	12.5	FALSE
11386	2	16	ABC transporter%2C substrate binding protein	12.5	FALSE
11390	1	4	putative (S)-2-haloacid dehalogenase	25	FALSE
11398	1	11	hypothetical protein	9.09091	FALSE
11399	3	9	hypothetical protein	33.3333	FALSE
11401	2	5	hypothetical protein	40	FALSE
11424	2	5	conserved hypothetical protein	40	FALSE
11433	3	48	isopentyl-diphosphate delta-isomerase	6.25	FALSE
11434	2	42	hypothetical protein	4.7619	FALSE
11436	1	12	luciferase family protein	8.33333	FALSE
11441	1	1	hypothetical protein	100	FALSE
1146	2	57	periplasmic protein thiol:disulfide oxidoreductases%2C DsbE subfamily	3.50877	FALSE
11466	1	11	universal stress protein family protein	9.09091	FALSE
11467	1	4	putative transcriptional regulator%2C tetR family	25	FALSE
1147	1	59	heme exporter protein CcmC	1.69492	FALSE
11474	1	8	phospholipid-binding protein%2C PBP family	12.5	FALSE
11476	1	3	hypothetical protein	33.3333	FALSE
11478	1	7	transposase IS4 family protein	14.2857	FALSE
1148	1	59	heme exporter protein CcmB	1.69492	FALSE
11488	1	12	heavy metal translocating P-type ATPase	8.33333	FALSE
1149	1	58	heme exporter protein CcmA	1.72414	FALSE
1150	1	55	hypothetical protein	1.81818	FALSE
11508	1	16	hypothetical protein	6.25	FALSE
1151	1	52	protein-export membrane protein SecF	1.92308	FALSE
11513	3	48	hypothetical protein	6.25	FALSE
11518	1	10	Trimethylamine (TMA) monooxygenase	10	FALSE
1152	1	58	preprotein translocase%2C YajC subunit	1.72414	FALSE
11523	1	4	hypothetical protein	25	FALSE
1153	3	59	seryl-tRNA synthetase	5.08475	FALSE
11536	1	2	hypothetical protein	50	FALSE
11540	5	34	CobG	14.7059	FALSE
11547	1	11	alkylphosphonate utilization operon protein PhnA	9.09091	FALSE
1155	1	58	GTP-binding protein EngA	1.72414	FALSE
11554	1	9	alkanal monooxygenase (bacterial liciferase alpha chain) like protein	11.1111	FALSE
11557	1	11	hypothetical protein	9.09091	FALSE
1156	1	58	PQQ enzyme repeat family protein	1.72414	FALSE
11570	2	15	ABC transporter%2C membrane spanning protein	13.3333	FALSE
11587	2	53	putative protein TIGR00150	3.77358	FALSE
11588	1	48	hypothetical protein	2.08333	FALSE
11590	1	16	conserved hypothetical protein	6.25	FALSE
11594	1	3	Cysteine/O-acetylserine efflux protein	33.3333	FALSE
11597	1	9	putative capsule polysaccharide exporter	11.1111	FALSE
11598	1	22	hypothetical protein	4.54545	FALSE
11608	2	13	sarcosine oxidase%2C gamma subunit family	15.3846	FALSE
11609	1	1	hypothetical protein	100	FALSE
11629	1	8	efflux transporter%2C RND family%2C MFP subunit	12.5	FALSE
1163	1	47	sarcosine oxidase%2C alpha subunit family	2.12766	FALSE
11630	1	8	ABC transporter%2C permease protein	12.5	FALSE
11633	1	5	hypothetical protein	20	FALSE
11635	6	34	type I secretion target repeat protein	17.6471	FALSE
1164	1	6	sarcosine oxidase%2C alpha subunit	16.6667	FALSE
11644	1	1	hypothetical protein	100	FALSE
11645	5	39	hypothetical protein	12.8205	FALSE
11646	1	1	hypothetical protein	100	FALSE
1165	1	48	sarcosine oxidase%2C delta subunit family	2.08333	FALSE
11651	2	4	class I diheme cytochrome c	50	FALSE
11654	2	4	hypothetical protein	50	FALSE
11655	1	4	conserved hypothetical protein	25	FALSE
11669	1	3	hypothetical protein	33.3333	FALSE
1167	1	48	sarcosine oxidase%2C beta subunit family	2.08333	FALSE
11676	3	11	membrane protein%2C putative	27.2727	FALSE
11683	1	12	isochorismatase family protein	8.33333	FALSE
11684	5	23	hypothetical protein	21.7391	FALSE
11686	1	5	membrane protein%2C putative	20	FALSE
11689	1	10	conserved hypothetical protein	10	FALSE
1169	1	58	cytochrome c-type biogenesis protein CycH	1.72414	FALSE
11698	2	12	hypothetical protein	16.6667	FALSE
1170	2	59	putative protein TIGR00250	3.38983	FALSE
11703	5	20	hypothetical protein	25	FALSE
11705	1	2	hypothetical protein	50	FALSE
1171	1	45	membrane protein	2.22222	FALSE
11716	1	32	hypothetical protein	3.125	FALSE
11722	1	1	hypothetical protein	100	FALSE
11724	1	10	xanthine dehydrogenase family protein%2C small/large subunits	10	FALSE
11725	1	1	xanthine dehydrogenase family protein%2C medium subunit	100	FALSE
11728	1	6	hypothetical protein	16.6667	FALSE
1173	4	47	enoyl-CoA hydratase/isomerase family protein	8.51064	FALSE
11730	1	17	protein of unknown function DUF105	5.88235	FALSE
11734	1	7	lipoprotein%2C putative	14.2857	FALSE
11738	15	28	hypothetical protein	53.5714	TRUE
11739	1	5	conserved hypothetical protein	20	FALSE
1174	4	48	hydroxymethylglutaryl-CoA lyase	8.33333	FALSE
1175	6	47	methylcrotonyl-CoA carboxylase%2C alpha subunit	12.766	FALSE
1176	6	47	methylcrotonyl-CoA carboxylase%2C beta subunit	12.766	FALSE
1177	6	48	isovaleryl-CoA dehydrogenase	12.5	FALSE
11779	2	43	FtsK/SpoIIIE family protein	4.65116	FALSE
1178	2	58	phosphoglycolate phosphatase	3.44828	FALSE
11785	2	6	hypothetical protein	33.3333	FALSE
11787	1	29	glycosyl transferase%2C group 2 family protein	3.44828	FALSE
1179	3	59	UDP-N-acetylglucosamine pyrophosphorylase	5.08475	FALSE
11792	1	14	renal dipeptidase family protein	7.14286	FALSE
11795	2	20	HTH-type transcriptional regulator%2C lysR family	10	FALSE
118	2	17	xylose ABC transporter%2C periplasmic xylose-binding protein	11.7647	FALSE
1180	3	58	glucosamine--fructose-6-phosphate aminotransferase%2C isomerizing	5.17241	FALSE
11804	1	3	hypothetical protein	33.3333	FALSE
1181	1	14	ABC transporter%2C permease protein	7.14286	FALSE
1182	1	11	TENA/THI-4 family protein	9.09091	FALSE
11823	8	26	outer membrane chaperone Skp	30.7692	FALSE
11827	1	2	putative metallo-beta-lactamase superfamily protein	50	FALSE
1183	1	14	ABC transporter%2C periplasmic substrate-binding protein	7.14286	FALSE
11838	7	46	hypothetical protein	15.2174	FALSE
11839	1	5	DUF2125 domain-containing protein	20	FALSE
1184	1	37	thiamine-phosphate pyrophosphorylase	2.7027	FALSE
11849	1	2	hypothetical protein	50	FALSE
1185	2	37	thiazole biosynthesis protein ThiG	5.40541	FALSE
1186	2	37	thiamine biosynthesis protein ThiS	5.40541	FALSE
11865	1	1	transposase%2C truncation	100	FALSE
1187	2	37	thiamine biosynthesis oxidoreductase ThiO%2C putative	5.40541	FALSE
11877	1	3	hypothetical protein	33.3333	FALSE
11879	1	22	putative siderophore interacting protein	4.54545	FALSE
1188	1	39	phosphomethylpyrimidine kinase	2.5641	FALSE
11881	3	50	serine/threonine protein phosphatase family protein	6	FALSE
1189	1	27	transcriptional regulator%2C GntR family	3.7037	FALSE
11895	1	5	GCN5-related N-acetyltransferase	20	FALSE
119	1	8	putative multiple sugar transport ATP-binding protein	12.5	FALSE
1190	1	9	MOSC domain containing protein	11.1111	FALSE
11908	7	35	maltose O-acetyltransferase	20	FALSE
11909	1	23	hypothetical protein	4.34783	FALSE
1192	1	36	thioesterase family protein	2.77778	FALSE
11924	4	22	gene transfer agent (GTA) protein	18.1818	FALSE
11932	2	5	Transposase	40	FALSE
11936	1	2	hypothetical protein	50	FALSE
11939	1	3	Osmolarity sensor protein EnvZ	33.3333	FALSE
1194	1	5	sugar ABC transporter%2C ATP-binding protein%2C putative	20	FALSE
11940	1	5	3-oxoacyl-[acyl-carrier-protein] reductase FabG	20	FALSE
11943	1	5	transcriptional regulator%2C AraC family%2C putative	20	FALSE
11958	1	3	hypothetical protein	33.3333	FALSE
11964	2	45	hypothetical protein	4.44444	FALSE
1197	1	4	sugar ABC transporter%2C permease protein%2C putative	25	FALSE
11973	1	1	Transcriptional regulator	100	FALSE
1198	1	7	sugar ABC transporter%2C permease protein	14.2857	FALSE
11983	2	22	hypothetical protein	9.09091	FALSE
11984	2	14	putative cell wall hydrolase	14.2857	FALSE
11988	2	32	hypothetical protein	6.25	FALSE
12	5	27	transcriptional regulator%2C AraC family	18.5185	FALSE
1200	5	27	transcriptional regulator protein%2C putative	18.5185	FALSE
12007	1	9	Integrase%2C catalytic region	11.1111	FALSE
1201	2	51	molybdenum cofactor biosynthesis protein A	3.92157	FALSE
12017	1	3	hypothetical protein	33.3333	FALSE
12025	3	3	exonuclease protein	100	FALSE
12031	1	1	short-chain dehydrogenase	100	FALSE
12032	1	5	hypothetical protein	20	FALSE
1204	1	41	peptide/nickel/opine uptake family ABC transporter%2C ATP-binding protein%2C putative	2.43902	FALSE
12044	1	1	glyceraldehyde-3-phosphate dehydrogenase	100	FALSE
12048	1	1	hypothetical protein	100	FALSE
1205	1	54	hypothetical protein	1.85185	FALSE
12062	1	4	hypothetical protein	25	FALSE
12068	1	3	TRAP transporter small permease subunit DctQ	33.3333	FALSE
1207	1	56	NAD(P)+ transhydrogenase%2C beta subunit	1.78571	FALSE
12074	1	3	hypothetical protein	33.3333	FALSE
1208	2	55	NAD(P) transhydrogenase%2C alpha subunit	3.63636	FALSE
12083	1	2	peptidase U35	50	FALSE
12084	1	7	NADPH:quinone reductase	14.2857	FALSE
12085	1	2	putative zinc-binding alcohol dehydrogenase	50	FALSE
12086	1	5	conserved hypothetical protein	20	FALSE
121	1	5	Sugar transporter	20	FALSE
1210	1	58	prolyl-tRNA synthetase	1.72414	FALSE
12101	1	6	aminoglycoside phosphotransferase	16.6667	FALSE
1211	1	49	membrane protein	2.04082	FALSE
1213	1	57	phosphatase%2C Ppx/GppA family	1.75439	FALSE
12131	1	1	hypothetical protein	100	FALSE
1214	2	58	DnaJ-like protein DjlA%2C putative	3.44828	FALSE
1215	1	47	phosphinothricin N-acetyltransferase%2C putative	2.12766	FALSE
12155	2	51	hypothetical protein	3.92157	FALSE
1216	2	8	Na(+)/H(+) antiporter nhaA	25	FALSE
12162	1	2	hypothetical protein	50	FALSE
1217	1	53	methylmalonyl-CoA mutase	1.88679	FALSE
12175	2	17	protein of unknown function DUF894%2C DitE	11.7647	FALSE
12176	1	3	hypothetical protein	33.3333	FALSE
12177	1	3	DNA repair exonuclease	33.3333	FALSE
1218	1	53	propionyl-CoA carboxylase%2C alpha subunit	1.88679	FALSE
1220	12	42	trkA-C domain protein	28.5714	FALSE
12206	15	24	hypothetical protein	62.5	FALSE
1221	2	56	phosphate regulon transcriptional regulatory protein PhoB	3.57143	FALSE
12213	2	4	cell wall hydrolase SleB	50	FALSE
1222	2	55	phosphate transport system regulatory protein PhoU	3.63636	FALSE
1223	1	55	phosphate ABC transporter%2C ATP-binding protein	1.81818	FALSE
1224	1	55	phosphate ABC transporter%2C permease protein	1.81818	FALSE
12257	1	1	sugar ABC transporter substrate-binding protein	100	FALSE
12264	1	4	putative response regulator	25	FALSE
12271	1	1	zinc-binding dehydrogenase	100	FALSE
12278	1	4	C4-dicarboxylate ABC transporter permease	25	FALSE
1228	1	42	heat shock protein%2C Hsp70 family	2.38095	FALSE
12289	2	6	NUDIX domain protein	33.3333	FALSE
12299	1	12	phage terminase large subunit (GpA)	8.33333	FALSE
1230	2	54	3-dehydroquinate dehydratase%2C type II	3.7037	FALSE
12304	1	6	putative transposase	16.6667	FALSE
12309	1	1	hypothetical protein	100	FALSE
1231	1	37	phosphonate ABC transporter%2C permease protein	2.7027	FALSE
12313	2	3	extracellular solute-binding protein family 1	66.6667	FALSE
1232	1	31	phosphonate ABC transporter%2C permease protein	3.22581	FALSE
1233	3	39	phosphonate ABC transporter%2C periplasmic phosphonate-binding protein	7.69231	FALSE
1234	4	41	phosphonate ABC transporter%2C ATP-binding protein	9.7561	FALSE
12341	1	26	conserved hypothetical protein	3.84615	FALSE
12351	3	20	hypothetical protein	15	FALSE
12353	1	23	DNA integration/recombination/inversion protein	4.34783	FALSE
12364	1	1	acetolactate synthase IlvG	100	FALSE
12366	1	3	Bifunctional hemolysin/adenylate cyclase precursor	33.3333	FALSE
1237	4	43	transcriptional regulator%2C ArsR family%2C putative	9.30233	FALSE
12370	2	4	hypothetical protein	50	FALSE
12371	1	13	phage Terminase	7.69231	FALSE
12372	1	2	putative phage terminase%2C large subunit	50	FALSE
12375	1	2	hypothetical protein	50	FALSE
12377	1	21	hypothetical protein	4.7619	FALSE
12378	2	25	cyclopropane-fatty-acyl-phospholipid synthase%2C putative	8	FALSE
12379	3	54	lipoprotein%2C putative	5.55556	FALSE
1238	2	15	transporter%2C AcrB/AcrD/AcrF family	13.3333	FALSE
1239	2	15	efflux transporter%2C RND family%2C MFP subunit	13.3333	FALSE
124	1	33	dihydroxy-acid dehydratase	3.0303	FALSE
1240	2	49	ferric iron ABC transporter%2C permease protein	4.08163	FALSE
12403	1	1	type I secretion target repeat protein	100	FALSE
1241	11	33	glutamine amidotransferases class-II domain protein	33.3333	FALSE
12410	1	1	hypothetical protein	100	FALSE
12414	1	11	Ectoine/5-hydroxyectoine TRAP transporter%2C small integral membrane protein	9.09091	FALSE
12418	1	1	hypothetical protein	100	FALSE
1242	2	59	alanyl-tRNA synthetase	3.38983	FALSE
12429	1	1	hypothetical protein	100	FALSE
1243	1	59	RecA	1.69492	FALSE
12430	1	2	putative transposase	50	FALSE
12432	1	2	hypothetical protein	50	FALSE
12441	1	1	response regulator receiver-like protein	100	FALSE
12445	1	3	ABC transporter extracellular solute-binding protein	33.3333	FALSE
12453	2	3	Invasion associated locus B family protein	66.6667	FALSE
12455	2	2	Phosphoglycerate mutase	100	FALSE
12457	1	7	hypothetical protein	14.2857	FALSE
12458	1	2	Helicase domain protein	50	FALSE
1246	1	30	nitrogen fixation regulatory protein fixK %2C putative	3.33333	FALSE
1247	13	58	putative protein TIGR00247	22.4138	FALSE
1248	8	58	3-oxoacyl-(acyl carrier protein) synthase II	13.7931	FALSE
12488	1	10	lipoprotein%2C putative	10	FALSE
1249	1	3	arginase	33.3333	FALSE
125	1	12	NADP-dependent fatty aldehyde dehydrogenase	8.33333	FALSE
1250	4	58	acyl carrier protein	6.89655	FALSE
12500	1	2	hypothetical protein	50	FALSE
12507	1	6	dipeptide ABC trasnporter%2C permease protein	16.6667	FALSE
12519	1	5	ribonucleotide reductase%2C putative	20	FALSE
1252	3	44	hypothetical protein	6.81818	FALSE
12520	3	48	hypothetical protein	6.25	FALSE
12525	1	1	bleomycin resistance protein	100	FALSE
12532	3	13	protein of unknown function DUF21	23.0769	FALSE
12550	1	6	putative type I restriction-modification system%2C R subunit	16.6667	FALSE
12551	1	12	magnesium-chelatase 30 kDa subunit	8.33333	FALSE
12556	1	7	3-deoxy-D-manno-octulosonic acid transferase	14.2857	FALSE
12557	1	3	histidine kinase	33.3333	FALSE
12570	1	23	hypothetical protein	4.34783	FALSE
12571	2	5	gene transfer agent (GTA) protein	40	FALSE
1258	15	58	nucleoside diphosphate kinase	25.8621	FALSE
1259	18	59	ABC transporter%2C ATP-binding protein	30.5085	FALSE
12597	1	8	glutamate dehydrogenase	12.5	FALSE
12599	1	2	metallo-beta-lactamase family protein	50	FALSE
126	2	42	2-dehydro-3-deoxygalactonokinase%2C putative	4.7619	FALSE
1260	16	59	membrane protein%2C MarC family	27.1186	FALSE
1261	16	59	hypothetical protein	27.1186	FALSE
1263	5	54	phosphogluconate dehydratase	9.25926	FALSE
1264	3	58	glucose-6-phosphate isomerase	5.17241	FALSE
12647	2	2	hypothetical protein	100	FALSE
1265	2	36	glucose-6-phosphate 1-dehydrogenase	5.55556	FALSE
12656	1	1	3-hydroxyacyl-CoA dehydrogenase	100	FALSE
12658	1	2	hypothetical protein	50	FALSE
1266	1	44	methionine-R-sulfoxide reductase	2.27273	FALSE
1267	2	59	hypothetical protein	3.38983	FALSE
1268	3	52	ribosomal protein L32	5.76923	FALSE
1269	5	59	fatty acid/phospholipid synthesis protein PlsX	8.47458	FALSE
12692	1	5	hypothetical protein	20	FALSE
12697	1	2	calcium-binding protein	50	FALSE
127	1	38	SMP-30/Gluconolaconase/LRE domain protein	2.63158	FALSE
1270	5	59	3-oxoacyl-(acyl-carrier-protein) synthase III	8.47458	FALSE
12704	1	2	hypothetical protein	50	FALSE
1271	5	59	integration host factor%2C alpha subunit	8.47458	FALSE
12716	1	5	peptide deformylase	20	FALSE
12717	2	5	hypothetical protein	40	FALSE
1272	16	59	2''-deoxycytidine 5''-triphosphate deaminase-like protein	27.1186	FALSE
12724	1	2	hypothetical protein	50	FALSE
12725	1	2	uncharacterized conserved coiled coil protein	50	FALSE
1273	3	51	iron-sulfur cluster-binding protein	5.88235	FALSE
12730	1	2	NUDIX hydrolase	50	FALSE
12735	1	1	hypothetical protein	100	FALSE
1274	11	37	endoribonuclease L-PSP family protein	29.7297	FALSE
12745	1	1	type I secretion target repeat protein	100	FALSE
1277	1	6	aldehyde dehydrogenase	16.6667	FALSE
12770	1	36	outer membrane porin	2.77778	FALSE
1278	1	11	transcriptional regulator	9.09091	FALSE
12781	11	24	hypothetical protein	45.8333	FALSE
12785	1	3	putative membrane-anchored protein	33.3333	FALSE
1279	1	58	ribosomal RNA large subunit methyltransferase J	1.72414	FALSE
128	2	23	aldose 1-epimerase	8.69565	FALSE
12806	8	24	hypothetical protein	33.3333	FALSE
1282	15	56	conserved hypothetical protein	26.7857	FALSE
12823	1	3	transposase%2C putative	33.3333	FALSE
12824	1	3	calcium binding hemolysin protein%2C putative	33.3333	FALSE
12825	1	4	hydantoin utilization protein B%2C putative	25	FALSE
12826	1	3	DNA repair protein RadC	33.3333	FALSE
1283	15	58	segregation and condensation protein A	25.8621	FALSE
1284	14	58	beta-N-acetylhexosaminidase%2C putative	24.1379	FALSE
12845	1	6	conserved hypothetical protein	16.6667	FALSE
1285	12	59	arginyl-tRNA synthetase	20.339	FALSE
12855	1	3	hypothetical protein	33.3333	FALSE
12857	1	2	ABC transporter permease	50	FALSE
1286	8	59	deoxyguanosinetriphosphate triphosphohydrolase%2C putative	13.5593	FALSE
12868	1	3	hypothetical protein	33.3333	FALSE
1287	4	57	Iron-sulfur cluster assembly family protein	7.01754	FALSE
1288	3	58	exodeoxyribonuclease III	5.17241	FALSE
129	3	41	aminotransferase%2C class III family	7.31707	FALSE
1291	1	3	hypothetical protein	33.3333	FALSE
12912	1	19	hemolysin-type calcium-binding repeat-containing protein	5.26316	FALSE
12921	1	2	Hypothetical Protein	50	FALSE
12928	1	4	hypothetical protein	25	FALSE
12930	3	9	Hypothetical Protein	33.3333	FALSE
1296	3	32	DNA-binding response regulator	9.375	FALSE
12962	1	22	hypothetical protein	4.54545	FALSE
12964	10	35	sarcosine oxidase%2C gamma subunit family	28.5714	FALSE
1297	1	4	ErfK/YbiS/YcfS/YnhG family protein	25	FALSE
12978	2	13	hypothetical protein	15.3846	FALSE
12988	1	2	hypothetical protein	50	FALSE
1299	3	49	benzoate-coenzyme A ligase%2C putative	6.12245	FALSE
12990	2	8	putative monovalent cation/H+ antiporter subunit E	25	FALSE
1300	5	57	DSBA-like thioredoxin family protein	8.77193	FALSE
13005	2	5	CheB methylesterase	40	FALSE
13006	1	1	bifunctional sugar-binding transcriptional regulator/dihydroxyacetone kinase subunit DhaK	100	FALSE
1301	3	56	drug resistance transporter%2C Bcr/CflA subfamily	5.35714	FALSE
13011	1	4	Lytic transglycosylase%2C catalytic	25	FALSE
13015	1	5	hypothetical protein	20	FALSE
13026	1	8	oxidoreductase%2C Gfo/Idh/MocA family	12.5	FALSE
13034	1	3	hypothetical protein	33.3333	FALSE
1304	1	50	hypothetical protein	2	FALSE
13045	1	3	hypothetical protein	33.3333	FALSE
13046	1	2	hypothetical protein	50	FALSE
1305	1	52	metFprotein-like protein	1.92308	FALSE
13050	2	3	hypothetical protein	66.6667	FALSE
13053	2	3	orotidine 5-phosphate decarboxylase	66.6667	FALSE
13054	2	3	alkaline phosphatase	66.6667	FALSE
1306	2	57	ribosomal protein S18	3.50877	FALSE
1307	2	53	ribosomal protein L9	3.77358	FALSE
13075	1	1	hypothetical protein	100	FALSE
1308	1	59	trigger factor	1.69492	FALSE
13082	2	3	calcium-binding protein	66.6667	FALSE
13084	1	7	sulfotransferase	14.2857	FALSE
1309	1	59	nitrogen regulatory protein P-II	1.69492	FALSE
1310	1	58	glutamine synthetase%2C type I	1.72414	FALSE
1312	2	59	adenylosuccinate lyase	3.38983	FALSE
13128	1	4	hemolysin-type calcium-binding region	25	FALSE
13129	1	7	transcriptional regulator%2C LysR family	14.2857	FALSE
1313	5	59	pyruvate dehydrogenase complex%2C E1 component%2C alpha subunit	8.47458	FALSE
1314	5	59	pyruvate dehydrogenase complex%2C E1 component%2C beta subunit	8.47458	FALSE
13142	1	1	DUF1153 domain-containing protein	100	FALSE
13149	1	5	CheA signal transduction histidine kinases	20	FALSE
13157	3	7	peptide ABC transporter%2C permease protein	42.8571	FALSE
1316	10	59	serine O-acetyltransferase	16.9492	FALSE
13164	1	3	spermidine/putrescine ABC transporter	33.3333	FALSE
13170	1	1	dipeptide transport system permease protein dppB	100	FALSE
13177	2	24	hypothetical protein	8.33333	FALSE
1318	1	25	hypothetical protein	4	FALSE
13187	1	3	hypothetical protein	33.3333	FALSE
13195	2	5	flagellar biosynthetic protein FliR	40	FALSE
13197	1	1	hypothetical protein	100	FALSE
132	2	15	transcriptional regulator%2C LysR family	13.3333	FALSE
1320	15	57	D-alanyl-D-alanine carboxypeptidase	26.3158	FALSE
13200	1	8	conserved hypothetical protein	12.5	FALSE
13203	1	1	putative inositol monophosphatase protein	100	FALSE
1321	17	58	thymidylate kinase	29.3103	FALSE
13212	1	4	lipolytic enzyme	25	FALSE
1322	12	58	hydrolase%2C TatD family	20.6897	FALSE
13223	1	2	ornithine carbamoyltransferase	50	FALSE
13224	11	41	cytochrome c oxidase%2C subunit IV domain protein	26.8293	FALSE
13228	3	59	MORN repeat protein	5.08475	FALSE
1323	10	57	hypothetical protein	17.5439	FALSE
13230	1	6	membrane protein%2C putative	16.6667	FALSE
13232	1	9	putative L-sorbosone dehydrogenase	11.1111	FALSE
13237	1	36	hypothetical protein	2.77778	FALSE
13239	4	36	hypothetical protein	11.1111	FALSE
1324	10	58	malonate transporter%2C putative	17.2414	FALSE
1325	2	53	polyamine ABC transporter%2C permease protein	3.77358	FALSE
13253	1	58	hypothetical protein	1.72414	FALSE
1326	1	35	polyamine ABC transporter%2C permease protein	2.85714	FALSE
13266	1	7	nitrogenase iron protein subunit NifH	14.2857	FALSE
13267	2	7	nitrogenase molybdenum-iron protein alpha chain	28.5714	FALSE
13268	2	7	nitrogenase molybdenum-iron protein beta chain	28.5714	FALSE
13269	1	4	NifE%2C nitrogenase molybdenum-cofactor synthesis protein	25	FALSE
1327	1	42	polyamine ABC trasnporter%2C periplasmic polyamine-binding protein	2.38095	FALSE
13270	1	7	nitrogen fixation protein NifX	14.2857	FALSE
13271	1	7	protein of unknown function DUF269	14.2857	FALSE
13272	1	6	4Fe-4S ferredoxin%2C iron-sulfur binding domain protein	16.6667	FALSE
13273	1	7	NifQ family protein	14.2857	FALSE
13274	1	8	homocitrate synthase	12.5	FALSE
13276	1	6	LRV FeS4 cluster domain protein	16.6667	FALSE
13277	1	7	NifZ family protein	14.2857	FALSE
13278	1	7	NifT/FixU family protein	14.2857	FALSE
13279	1	7	hypothetical protein	14.2857	FALSE
1328	1	53	polyamine ABC transporter%2C ATP-binding protein	1.88679	FALSE
13281	2	42	transcriptional regulator%2C AraC family	4.7619	FALSE
13286	1	9	hypothetical protein	11.1111	FALSE
13287	2	10	ABC transporter%2C ATP binding/permease protein	20	FALSE
1329	1	53	lipoate-protein ligase B	1.88679	FALSE
13300	1	6	Hypothetical protein	16.6667	FALSE
13302	1	6	methyl-accepting chemotaxis protein	16.6667	FALSE
13304	1	5	hypothetical protein	20	FALSE
13312	1	51	membrane protein%2C putative	1.96078	FALSE
13314	8	56	thiamine pyrophosphokinase	14.2857	FALSE
13315	1	9	ABC branched chain amino acid family transporter%2C periplasmic substrate binding protein	11.1111	FALSE
13319	5	46	hypothetical protein	10.8696	FALSE
1332	1	53	cytochrome c oxidase%2C aa3-type%2C subunit I	1.88679	FALSE
13329	1	37	fumarylacetoacetase	2.7027	FALSE
13331	1	7	conserved hypothetical protein	14.2857	FALSE
13334	1	9	phage portal protein%2C lambda family	11.1111	FALSE
13339	1	3	ATP-binding protein	33.3333	FALSE
13345	5	42	hypothetical protein	11.9048	FALSE
13348	1	12	4-carboxymuconolactone decarboxylase domain/alkylhydroperoxidase AhpD family core domain protein	8.33333	FALSE
13349	1	9	putative DNA topoisomerase I protein	11.1111	FALSE
13351	1	12	glycosyl transferase	8.33333	FALSE
13357	1	3	citrate synthase	33.3333	FALSE
1336	4	53	transcriptional regulator%2C GntR family	7.54717	FALSE
13367	1	2	acyl-CoA dehydrogenase	50	FALSE
1337	5	57	pyrimidine 5'-nucleotidase	8.77193	FALSE
13370	1	1	acyl-CoA dehydrogenase%2C putative	100	FALSE
1338	4	57	2-octaprenyl-6-methoxyphenol hydroxylase%2C putative	7.01754	FALSE
13386	1	29	hypothetical protein	3.44828	FALSE
1339	5	57	ketol-acid reductoisomerase	8.77193	FALSE
13391	1	7	universal stress family protein%2C putative	14.2857	FALSE
134	4	58	glutamine-dependent NAD(+) synthetase	6.89655	FALSE
1340	12	56	phosphoglucosamine mutase	21.4286	FALSE
1341	11	54	dihydropteroate synthase	20.3704	FALSE
1342	25	57	pyruvate%2C phosphate dikinase	43.8596	FALSE
13421	2	3	ATP synthase F0F1%2C subunit	66.6667	FALSE
1343	21	57	glycyl-tRNA synthetase%2C beta subunit	36.8421	FALSE
13438	13	28	hypothetical protein	46.4286	FALSE
1344	16	58	glycyl-tRNA synthetase%2C alpha subunit	27.5862	FALSE
13445	1	8	membrane protein%2C putative	12.5	FALSE
13446	1	8	hypothetical protein	12.5	FALSE
1345	4	52	Trk system potassium uptake protein TrkH	7.69231	FALSE
13452	2	30	putative outer membrane efflux protein	6.66667	FALSE
13453	1	29	putative ATP-binding/permease fusion ABC transporter	3.44828	FALSE
13457	16	34	membrane protein%2C drug/metabolite transporter (DMT) family	47.0588	FALSE
13460	1	6	hypothetical protein	16.6667	FALSE
13466	1	13	pyridoxamine 5'-phosphate oxidase family protein%2C putative	7.69231	FALSE
1347	10	23	putative N-acetyltransferase	43.4783	FALSE
1348	1	59	O-succinylhomoserine sulfhydrylase	1.69492	FALSE
13486	2	30	phosphate acetyltransferase	6.66667	FALSE
13487	2	35	sulfoacetaldehyde acetyltransferase	5.71429	FALSE
13491	2	7	hypothetical protein	28.5714	FALSE
13493	1	3	hypothetical protein	33.3333	FALSE
13495	1	9	hypothetical protein	11.1111	FALSE
13496	1	11	hypothetical protein	9.09091	FALSE
1352	1	58	exodeoxyribonuclease VII%2C large subunit	1.72414	FALSE
13520	3	26	PaaX domain protein	11.5385	FALSE
13521	3	49	hypothetical protein	6.12245	FALSE
13522	2	24	hypothetical protein	8.33333	FALSE
13527	1	3	SnoaL-like polyketide cyclase	33.3333	FALSE
1353	2	59	phosphoribosylamine--glycine ligase	3.38983	FALSE
13530	10	39	hypothetical protein	25.641	FALSE
13534	2	34	dehydrogenase%2C putative	5.88235	FALSE
13539	10	33	NADP-dependent oxidoreductase%2C L4bD family	30.303	FALSE
1354	3	55	iron-sulfur cluster-binding protein	5.45455	FALSE
13540	1	31	FMN-dependent alpha-hydroxy acid dehydrogenase family protein	3.22581	FALSE
13548	1	8	hypothetical protein	12.5	FALSE
13551	1	13	lipoprotein%2C putative	7.69231	FALSE
1357	5	59	periplasmic serine protease%2C DO/DeqQ family	8.47458	FALSE
13571	1	13	hypothetical protein	7.69231	FALSE
13572	2	12	hypothetical protein	16.6667	FALSE
13575	1	12	hypothetical protein	8.33333	FALSE
13577	1	3	hypothetical protein	33.3333	FALSE
1358	8	54	HflC protein	14.8148	FALSE
13585	1	29	protein of unknown function DUF1469	3.44828	FALSE
13589	1	4	hypothetical protein	25	FALSE
1359	8	58	HflK protein	13.7931	FALSE
13598	2	8	UPF173 metal-dependent hydrolase	25	FALSE
136	1	27	hypothetical protein	3.7037	FALSE
1360	10	58	glutathione-disulfide reductase	17.2414	FALSE
13604	1	8	hypothetical protein	12.5	FALSE
1361	10	59	ribose 5-phosphate isomerase	16.9492	FALSE
1362	10	52	L-serine ammonia-lyase	19.2308	FALSE
13628	1	4	hypothetical protein	25	FALSE
13638	2	15	2-dehydropantoate 2-reductase%2C putative	13.3333	FALSE
1364	8	40	membrane protein%2C putative	20	FALSE
1365	1	57	adenylosuccinate synthetase	1.75439	FALSE
1366	2	38	pirin domain protein	5.26316	FALSE
13663	1	6	hypothetical protein	16.6667	FALSE
1367	3	44	transcriptional regulator%2C TetR family	6.81818	FALSE
1368	2	59	homoserine dehydrogenase	3.38983	FALSE
13687	1	9	hypothetical protein	11.1111	FALSE
1369	3	58	fructose-1%2C6-bisphosphatase%2C class II	5.17241	FALSE
137	1	59	glutamyl-tRNA synthetase	1.69492	FALSE
1370	4	54	ATPase%2C AAA family	7.40741	FALSE
13701	1	8	sulfate ABC transporter%2C inner membrane subunit CysT	12.5	FALSE
1371	5	59	dnaK suppressor protein%2C putative	8.47458	FALSE
13711	1	5	oxidoreductase%2C putative	20	FALSE
13717	1	3	peptidase S8 family protein	33.3333	FALSE
1372	5	59	salicylate hydroxylase	8.47458	FALSE
13728	1	1	hypothetical protein	100	FALSE
13730	1	26	conserved domain protein	3.84615	FALSE
13734	2	9	Portal protein	22.2222	FALSE
13738	1	1	hypothetical protein	100	FALSE
1374	2	54	6-phosphogluconate dehydrogenase domain protein	3.7037	FALSE
13742	3	8	MOSC domain protein	37.5	FALSE
13751	1	7	conserved hypothetical protein	14.2857	FALSE
1376	1	38	hypothetical protein	2.63158	FALSE
1377	1	59	Fe-S metabolism associated family protein	1.69492	FALSE
1378	2	36	trimethylamine methyltransferase family protein	5.55556	FALSE
13786	1	5	solute-binding protein%2C putative	20	FALSE
13787	1	1	Initiator RepB protein	100	FALSE
13788	1	7	oxidoreductase%2C putative	14.2857	FALSE
1379	5	48	HAD-superfamily hydrolase%2C subfamily IA%2C variant 1 family protein	10.4167	FALSE
13799	1	10	peptidase T	10	FALSE
1380	5	53	hypothetical protein	9.43396	FALSE
13803	1	5	hypothetical protein	20	FALSE
13804	1	1	hypothetical protein	100	FALSE
13805	1	1	C4-dicarboxylate ABC transporter	100	FALSE
1381	9	56	hypothetical protein	16.0714	FALSE
13810	1	1	TetR/AcrR family transcriptional regulator	100	FALSE
13814	1	4	L-2-amino-thiazoline-4-carboxylic acid hydrolase	25	FALSE
13823	1	3	copper-binding protein%2C plastocyanin/azurin family	33.3333	FALSE
13825	1	6	Nitrogenase molybdenum-iron cofactor biosynthesis protein NifN	16.6667	FALSE
1383	9	54	hydrolase%2C NUDIX family	16.6667	FALSE
13831	1	7	nitrogenase cofactor biosynthesis protein NifB	14.2857	FALSE
13834	1	9	hypothetical protein	11.1111	FALSE
1384	10	45	membrane protein%2C putative	22.2222	FALSE
1385	9	34	fatty acid desaturase family protein	26.4706	FALSE
13851	3	7	hypothetical protein	42.8571	FALSE
13858	1	3	hypothetical protein	33.3333	FALSE
13862	1	28	membrane protein%2C putative	3.57143	FALSE
13869	1	6	hypothetical protein	16.6667	FALSE
13872	1	3	hypothetical protein	33.3333	FALSE
1388	2	58	CTP synthase	3.44828	FALSE
13884	1	1	voltage-gated chloride channel family protein	100	FALSE
13898	1	34	conserved domain protein	2.94118	FALSE
13900	1	3	N-ethylammeline chlorohydrolase	33.3333	FALSE
13902	1	6	hypothetical protein	16.6667	FALSE
13903	1	22	hypothetical protein	4.54545	FALSE
13904	4	7	hypothetical protein	57.1429	FALSE
13909	1	24	hypothetical protein	4.16667	FALSE
13916	1	26	hypothetical protein	3.84615	FALSE
1392	20	57	pyruvate dehydrogenase complex%2C E3 component%2C lipoamide dehydrogenase%2C putative	35.0877	FALSE
13923	1	4	ATPase involved in chromosome partitioning	25	FALSE
13924	2	19	hybrid histidine kinase/response regulator	10.5263	FALSE
1393	18	54	hypothetical protein	33.3333	FALSE
13943	1	4	hypothetical protein	25	FALSE
13944	1	4	hypothetical protein	25	FALSE
13946	1	1	hypothetical protein	100	FALSE
1395	23	56	membrane protein%2C putative	41.0714	FALSE
13950	1	4	hypothetical protein	25	FALSE
13963	8	20	hypothetical protein	40	FALSE
13967	2	3	hypothetical protein	66.6667	FALSE
13968	1	1	Hypothetical Protein	100	FALSE
1397	13	53	AhpC/TSA family protein	24.5283	FALSE
13973	2	10	exbD%2C uptake of enterochelin%3B tonB-dependent uptake of B colicins	20	FALSE
13974	1	7	hypothetical protein	14.2857	FALSE
13986	1	1	polyamine aminopropyltransferase	100	FALSE
13987	1	1	DUF350 domain-containing protein	100	FALSE
13988	1	1	DUF4178 domain-containing protein	100	FALSE
13989	1	1	DUF4178 domain-containing protein	100	FALSE
13997	1	5	helicase	20	FALSE
13998	1	6	hypothetical protein	16.6667	FALSE
14	2	3	cystathionine gamma-synthase	66.6667	FALSE
1400	4	50	drug resistance transporter%2C Bcr/CflA family	8	FALSE
14012	1	1	GcrA cell cycle regulator	100	FALSE
1402	4	54	DNA-binding protein%2C putative	7.40741	FALSE
1403	5	43	hypothetical protein	11.6279	FALSE
14033	1	11	hypothetical protein	9.09091	FALSE
14035	1	5	hypothetical protein	20	FALSE
1404	1	16	succinoglycan biosynthesis protein%2C putative	6.25	FALSE
14042	1	2	RidA family protein	50	FALSE
14043	1	1	ECF family RNA polymerase sigma factor	100	FALSE
14049	1	4	hypothetical protein	25	FALSE
1405	5	48	choline dehydrogenase	10.4167	FALSE
14059	1	3	dihydroorotate dehydrogenase	33.3333	FALSE
1406	7	48	betaine aldehyde dehydrogenase	14.5833	FALSE
14066	1	1	hypothetical protein	100	FALSE
1407	10	46	choline sulfatase	21.7391	FALSE
14071	1	4	hypothetical protein	25	FALSE
1408	8	45	HTH-type transcriptional regulator BetI%2C putative	17.7778	FALSE
14104	1	2	aminoacylase	50	FALSE
1413	2	26	ABC transporter related	7.69231	FALSE
1414	2	59	UDP-N-acetylmuramoylalanine--D-glutamate ligase	3.38983	FALSE
14147	1	2	histidine kinase%2C putative	50	FALSE
1415	3	59	phospho-N-acetylmuramoyl-pentapeptide-transferase	5.08475	FALSE
14150	1	3	hypothetical protein	33.3333	FALSE
14151	1	1	hypothetical protein	100	FALSE
14156	1	3	hypothetical protein	33.3333	FALSE
1416	2	58	UDP-N-acetylmuramoyl-tripeptide--D-alanyl-D-alanine ligase	3.44828	FALSE
14162	3	30	membrane protein%2C putative	10	FALSE
14166	1	3	hypothetical protein	33.3333	FALSE
14167	1	3	hypothetical protein	33.3333	FALSE
1417	2	58	UDP-N-acetylmuramoylalanyl-D-glutamate-2%2C 6-diaminopimelate ligase	3.44828	FALSE
1418	3	54	penicillin-binding protein	5.55556	FALSE
14199	1	1	hypothetical protein	100	FALSE
1420	1	44	hypothetical protein	2.27273	FALSE
14200	1	3	heme-degrading domain-containing protein	33.3333	FALSE
14202	8	31	protein of unknown function DUF6%2C transmembrane	25.8065	FALSE
14204	1	4	putative TetR family transcriptional regulator	25	FALSE
14216	1	2	hypothetical protein	50	FALSE
1422	3	59	S-adenosyl-methyltransferase MraW	5.08475	FALSE
14229	1	4	DUF1127 domain-containing protein	25	FALSE
1423	4	26	Mrp/NBP35 family protein	15.3846	FALSE
14231	1	1	4-oxalocrotonate decarboxylase	100	FALSE
14232	1	2	transcriptional regulator%2C GntR family	50	FALSE
14233	1	1	hypothetical protein	100	FALSE
14239	1	1	hypothetical protein	100	FALSE
1425	3	58	pyruvate carboxylase	5.17241	FALSE
1426	1	59	imidazoleglycerol-phosphate dehydratase	1.69492	FALSE
1427	2	58	imidazole glycerol phosphate synthase%2C glutamine amidotransferase subunit	3.44828	FALSE
14270	1	2	acyl-CoA thioesterase	50	FALSE
14271	1	8	DUF4174 domain-containing protein	12.5	FALSE
14276	1	3	hypothetical protein	33.3333	FALSE
14279	1	11	hydrolase%2C putative	9.09091	FALSE
1428	3	59	imidazoleglycerol phosphate synthase%2C cyclase subunit	5.08475	FALSE
14280	1	21	beta-lactamase	4.7619	FALSE
14289	1	3	hypothetical protein	33.3333	FALSE
1429	3	59	phosphoribosyl-ATP pyrophosphohydrolase	5.08475	FALSE
14294	1	4	precorrin methylase	25	FALSE
14295	1	3	hypothetical protein	33.3333	FALSE
14296	1	3	hypothetical protein	33.3333	FALSE
14297	1	5	putative type I secretion target repeat protein	20	FALSE
14299	1	1	hypothetical protein	100	FALSE
143	1	21	spermidine/putrescine ABC transporter%2C ATP-binding component	4.7619	FALSE
1430	4	57	RNA methyltransferase%2C TrmH family%2C group 3	7.01754	FALSE
14300	1	1	hypothetical protein	100	FALSE
14306	1	6	ExbB family protein	16.6667	FALSE
1431	1	7	hypothetical protein	14.2857	FALSE
14313	1	5	TRAP transporter DctM subunit	20	FALSE
1432	3	56	CoA-binding domain protein	5.35714	FALSE
14325	1	2	ABC-type dipeptide/oligopeptide/nickel transport systems%2C periplasmic component	50	FALSE
14328	1	3	two pore domain potassium channel family protein	33.3333	FALSE
1433	4	50	O-acetylhomoserine aminocarboxypropyltransferase	8	FALSE
14334	1	1	hypothetical protein	100	FALSE
14340	1	22	hypothetical protein	4.54545	FALSE
14341	1	5	2-dehydropantoate 2-reductase	20	FALSE
1435	3	44	outer membrane protein%2C 28Kda	6.81818	FALSE
1436	5	52	glutathione-regulated potassium-efflux system protein	9.61538	FALSE
14365	1	14	N -acetyl-L-2%2C4-diaminobutyric acid deacetylase	7.14286	FALSE
14366	1	6	CsbD family protein	16.6667	FALSE
14394	1	1	hypothetical protein	100	FALSE
14411	3	16	protein of unknown function DUF475	18.75	FALSE
14412	1	2	primase	50	FALSE
14413	3	4	hypothetical protein	75	FALSE
14414	3	6	hypothetical protein	50	FALSE
14415	3	7	terminase	42.8571	FALSE
14416	2	6	portal protein	33.3333	FALSE
14417	1	10	peptidase	10	FALSE
14418	1	8	major capsid protein	12.5	FALSE
14419	3	9	phage protein%2C HK97 gp10 family	33.3333	FALSE
14427	4	7	conserved hypothetical protein	57.1429	FALSE
14430	1	14	oxidoreductase FAD/NAD(P)-binding domain protein	7.14286	FALSE
14431	1	4	hypothetical protein	25	FALSE
14439	2	55	hypothetical protein	3.63636	FALSE
14449	2	9	conserved hypothetical protein%2C phage integrase-like protein	22.2222	FALSE
14454	2	9	conserved hypothetical protein	22.2222	FALSE
1446	1	29	transcriptional regulator%2C MarR family	3.44828	FALSE
1447	1	58	oligoendopeptidase F	1.72414	FALSE
14473	1	6	hypothetical protein	16.6667	FALSE
14475	6	16	conserved domain protein	37.5	FALSE
14482	14	43	TfoX domain protein	32.5581	FALSE
1449	1	59	ribosomal large subunit pseudouridine synthase D	1.69492	FALSE
145	2	11	NAD-dependent epimerase/dehydratase	18.1818	FALSE
1451	2	9	putative ring-cleavage extradiol dioxygenase	22.2222	FALSE
14510	1	6	cas3: CRISPR-associated helicase Cas3	16.6667	FALSE
14511	1	4	hypothetical protein	25	FALSE
14512	1	4	hypothetical protein	25	FALSE
14513	1	5	CRISPR-associated protein	20	FALSE
14514	1	4	hypothetical protein	25	FALSE
14515	1	4	hypothetical protein	25	FALSE
14516	1	5	cas1: CRISPR-associated protein Cas1	20	FALSE
14517	1	5	cas2: CRISPR-associated protein Cas2	20	FALSE
1452	6	58	magnesium transporter	10.3448	FALSE
14524	1	2	transcriptional regulator%2C LysR family	50	FALSE
14534	1	6	hypothetical protein	16.6667	FALSE
14535	2	29	hypothetical protein	6.89655	FALSE
14536	1	13	glycine betaine/proline ABC transporter%2C permease protein	7.69231	FALSE
14539	1	4	helicase IV	25	FALSE
14555	3	28	conserved hypothetical protein	10.7143	FALSE
1456	4	37	transcriptional regulator%2C AsnC family	10.8108	FALSE
14560	2	7	precorrin-6A reductase%2C putative	28.5714	FALSE
1457	16	58	transcriptional regulator%2C AsnC family	27.5862	FALSE
14589	1	1	hypothetical protein	100	FALSE
146	2	11	glycosyl transferase%2C family 8	18.1818	FALSE
1461	5	47	acetyltransferase%2C GNAT family	10.6383	FALSE
14622	1	5	hypothetical protein	20	FALSE
14632	1	10	hypothetical protein	10	FALSE
14634	1	4	pyruvate kinase	25	FALSE
14640	1	2	D-isomer specific 2-hydroxyacid dehydrogenase family protein	50	FALSE
1467	1	37	branched-chain amino acid ABC transporter%2C ATP-binding protein	2.7027	FALSE
1468	1	7	inner-membrane translocator	14.2857	FALSE
1469	2	4	putative branched-chain amino acid transport permease component	50	FALSE
147	3	17	UDP-sulfoquinovose synthase	17.6471	FALSE
1470	1	16	transglutaminase%2C N-terminal domain protein	6.25	FALSE
1471	1	17	transglutaminase%2C N-terminal domain protein	5.88235	FALSE
14730	1	4	DNA-binding protein	25	FALSE
14740	1	1	choline-sulfatase	100	FALSE
14743	1	9	ABC transporter related protein	11.1111	FALSE
1475	6	47	hydroxydechloroatrazine ethylaminohydrolase%2C putative	12.766	FALSE
14757	1	3	Trk potassium uptake system protein	33.3333	FALSE
1476	4	59	inositol monophosphatase family protein	6.77966	FALSE
14769	1	3	transcriptional regulator%2C MerR family	33.3333	FALSE
1477	2	59	DNA-binding protein%2C putative	3.38983	FALSE
14773	1	2	hypothetical protein	50	FALSE
14775	3	5	conserved hypothetical protein	60	FALSE
1478	2	54	oxidoreductase%2C zinc-binding dehydrogenase family	3.7037	FALSE
14781	1	7	hypothetical protein	14.2857	FALSE
14783	2	4	hypothetical protein	50	FALSE
14784	1	8	Hypothetical Protein	12.5	FALSE
1481	1	43	transcriptional regulator%2C LysR family	2.32558	FALSE
14811	1	1	TRAP transporter large permease subunit	100	FALSE
1482	1	59	membrane protein%2C putative	1.69492	FALSE
14841	1	2	hypothetical protein	50	FALSE
14852	1	3	conserved hypothetical protein	33.3333	FALSE
1486	5	28	transcriptional regulator%2C ArsR family	17.8571	FALSE
1489	2	58	glutamyl-tRNA(Gln) amidotransferase%2C A subunit	3.44828	FALSE
14895	1	6	phage portal protein%2C HK97 family	16.6667	FALSE
1490	2	56	glutamyl-tRNA(Gln) amidotransferase%2C C subunit	3.57143	FALSE
14900	1	23	transglycosylase SLT domain protein	4.34783	FALSE
14901	2	12	geranylgeranyl hydrogenase	16.6667	FALSE
14910	1	1	hypothetical protein	100	FALSE
14911	1	1	phage major capsid protein	100	FALSE
14912	1	1	hypothetical protein	100	FALSE
14913	1	1	phage portal protein	100	FALSE
14914	1	1	hypothetical protein	100	FALSE
14915	1	1	phage gp6-like head-tail connector protein	100	FALSE
14916	1	1	hypothetical protein	100	FALSE
1492	1	52	metallo-beta-lactamase family protein	1.92308	FALSE
1493	1	5	hypothetical protein	20	FALSE
14939	1	5	activator of photopigment and puc with BLUF domain%2C putative	20	FALSE
1494	3	57	cytidine and deoxycytidylate deaminase family protein	5.26316	FALSE
14945	8	22	YCII-related domain protein	36.3636	FALSE
14953	1	19	OmpA/MotB domain protein	5.26316	FALSE
14958	1	1	enoyl-CoA hydratase	100	FALSE
1496	11	52	PfkB domain protein	21.1538	FALSE
14966	1	21	conserved hypothetical protein	4.7619	FALSE
14968	1	1	hypothetical protein	100	FALSE
14969	1	2	putative BACTERIOPHAGE-RELATED PROTEIN	50	FALSE
1497	4	55	membrane protein	7.27273	FALSE
14974	1	1	Arylsulfatase A	100	FALSE
14975	1	1	hypothetical protein	100	FALSE
1499	1	6	enoyl-(acyl-carrier-protein) reductase	16.6667	FALSE
15007	3	16	hypothetical protein	18.75	FALSE
1501	1	59	transcription antitermination factor NusB	1.69492	FALSE
15016	1	1	hypothetical protein	100	FALSE
1502	1	57	3%2C4-dihydroxy-2-butanone 4-phosphate synthase/GTP cyclohydrolase II%2C putative	1.75439	FALSE
1504	2	55	riboflavin synthase%2C alpha subunit	3.63636	FALSE
15045	1	1	hypothetical protein	100	FALSE
1505	2	50	capsular polysaccharide export protein KpsS	4	FALSE
1506	2	52	polysaccharide biosynthesis/export protein	3.84615	FALSE
1507	3	52	riboflavin biosynthesis protein RibD	5.76923	FALSE
15072	1	2	type II secretion system protein GspE	50	FALSE
15073	2	27	response regulator%2C putative	7.40741	FALSE
1508	4	58	riboflavin biosynthesis protein RibX	6.89655	FALSE
15083	2	24	tonB-like protein	8.33333	FALSE
15088	1	5	virus protein	20	FALSE
1509	7	59	RNA polymerase sigma-70 factor RpoD	11.8644	FALSE
151	1	44	periplasmic sorbitol-binding protein%2C putative	2.27273	FALSE
1510	1	13	Hly-III family protein	7.69231	FALSE
1512	5	56	bifunctional PutA protein	8.92857	FALSE
15125	1	4	putative nucleoside 2-deoxyribosyltransferase protein	25	FALSE
15126	1	1	3-dehydroquinate synthase	100	FALSE
1513	3	51	rhomboid family protein	5.88235	FALSE
15132	1	2	hypothetical protein	50	FALSE
15138	1	5	hypothetical protein	20	FALSE
1514	2	40	glutathione-dependent formaldehyde-activating%2C GFA	5	FALSE
15142	1	15	DNA polymerase III%2C epsilon subunit	6.66667	FALSE
15145	2	3	hypothetical protein	66.6667	FALSE
15148	1	2	IS66 family insertion sequence hypothetical protein	50	FALSE
15149	2	3	transmembrane sensor	66.6667	FALSE
1515	1	5	glutathione-dependent formaldehyde-activating%2C GFA	20	FALSE
15152	2	6	ABC transporter%2C ATP-binding protein	33.3333	FALSE
15154	1	6	gamma-glutamylcyclotransferase	16.6667	FALSE
15159	1	33	HD domain protein	3.0303	FALSE
1516	5	57	inositol-1-monophosphatase%2C putative	8.77193	FALSE
15164	1	10	50S ribosomal protein L21	10	FALSE
15165	1	6	tripartite tricarboxylate transporter TctB family protein	16.6667	FALSE
1517	4	55	5%2C10-methylenetetrahydrofolate reductase	7.27273	FALSE
15171	1	4	putative cyclic beta 1-2 glucan synthetase	25	FALSE
15174	3	11	conserved hypothetical protein	27.2727	FALSE
15176	2	2	MFS transporter	100	FALSE
15177	1	13	fructose-bisphosphate aldolase	7.69231	FALSE
1518	4	34	thioesterase family protein	11.7647	FALSE
15183	2	14	Putative HTH-type transcriptional regulator rrf2-like protein	14.2857	FALSE
15185	1	8	sulfate ABC transporter%2C periplasmic sulfate-binding protein	12.5	FALSE
15188	1	18	protein of unknown function DUF481	5.55556	FALSE
15192	1	7	TonB-dependent receptor	14.2857	FALSE
15194	2	38	hypothetical protein	5.26316	FALSE
1520	2	38	Orn/DAP/Arg decarboxylase 2	5.26316	FALSE
15201	1	2	ECF family RNA polymerase sigma factor	50	FALSE
15204	1	1	DNA methylase	100	FALSE
15205	1	2	hypothetical protein	50	FALSE
15209	1	5	hypothetical protein	20	FALSE
1521	1	39	transcriptional regulator%2C AsnC family	2.5641	FALSE
1522	1	9	transcriptional regulator%2C AsnC family	11.1111	FALSE
15224	1	3	Fe-ABC transporter%2C permease component	33.3333	FALSE
15228	1	6	hypothetical protein	16.6667	FALSE
1523	5	52	serine--glyoxylate transaminase%2C putative	9.61538	FALSE
15246	1	33	hypothetical protein	3.0303	FALSE
1525	1	2	transcriptional regulator%2C MarR family	50	FALSE
15252	1	14	conserved hypothetical protein	7.14286	FALSE
15254	8	28	hypothetical protein	28.5714	FALSE
15256	1	44	lipopolysaccharide core biosynthesis mannosyltransferase	2.27273	FALSE
15257	1	9	aldehyde-alcohol dehydrogenase%2C putative	11.1111	FALSE
1526	1	2	EamA-like transporter family protein	50	FALSE
15262	2	14	aquaporin Z	14.2857	FALSE
15275	7	30	putative DJ-1/PfpI family protein	23.3333	FALSE
15291	2	9	taurine dehydrogenase small	22.2222	FALSE
1531	1	14	endonuclease%2C putative	7.14286	FALSE
15314	2	2	ABC transporter%2C ATP-binding protein	100	FALSE
15316	2	2	ABC transporter%2C permease protein	100	FALSE
15329	1	7	sulfate ABC transporter%2C ATPase subunit	14.2857	FALSE
15330	3	16	lipoprotein%2C YaeC family	18.75	FALSE
15333	1	6	transcriptional regulator%2C TetR family	16.6667	FALSE
1534	1	3	dipeptide ABC transporter	33.3333	FALSE
15355	1	8	DNA-binding protein%2C putative	12.5	FALSE
1536	2	12	conserved hypothetical protein	16.6667	FALSE
15381	1	3	Aspartate aminotransferase	33.3333	FALSE
15384	1	2	hypothetical protein	50	FALSE
15395	1	3	benzoate 1%2C2-dioxygenase beta subunit	33.3333	FALSE
1540	1	39	carnitinyl-CoA dehydratase	2.5641	FALSE
15401	1	16	hypothetical protein	6.25	FALSE
15407	1	4	hypothetical protein	25	FALSE
15411	1	1	transcriptional regulator%2C MerR family	100	FALSE
1542	1	38	acyl-CoA dehydrogenase	2.63158	FALSE
15420	1	4	plasmid stabilization protein	25	FALSE
15422	5	20	Entericidin EcnA/B family	25	FALSE
15425	1	2	transmembrane protein	50	FALSE
15426	1	1	hypothetical protein	100	FALSE
15432	1	7	major facilitator superfamily protein	14.2857	FALSE
15434	1	1	hypothetical protein	100	FALSE
1544	4	25	conserved hypothetical protein	16	FALSE
15441	1	15	transcriptional regulator%2C LysR family%2C putative	6.66667	FALSE
15448	1	5	2-hydroxy-3-oxopropionate reductase%2C putative	20	FALSE
1545	3	25	acetate operon repressor%2C putative	12	FALSE
1546	2	34	putative fatty acid oxidation complex subunit alpha	5.88235	FALSE
15461	1	6	hypothetical protein	16.6667	FALSE
15465	1	4	hypothetical protein	25	FALSE
15466	1	2	nitrilase	50	FALSE
1547	11	32	2%2C5-dichloro-2%2C5-cyclohexadiene-1%2C4-diol dehydrogenase	34.375	FALSE
15477	1	1	uracil permease	100	FALSE
155	2	53	D-mannonate oxidoreductase	3.77358	FALSE
1551	4	58	phosphoserine phosphatase	6.89655	FALSE
15528	1	2	hypothetical protein	50	FALSE
1553	3	50	L-asparaginase%2C thermolabile family	6	FALSE
15531	1	4	membrane protein	25	FALSE
15534	1	2	hypothetical protein	50	FALSE
1554	2	58	hypothetical protein	3.44828	FALSE
15549	1	2	hypothetical protein	50	FALSE
1555	3	59	ATP-dependent DNA helicase RecQ	5.08475	FALSE
15553	1	3	DUF4177 domain-containing protein	33.3333	FALSE
15562	1	5	MFS transporter	20	FALSE
15564	1	12	hypothetical protein	8.33333	FALSE
15566	2	3	hypothetical protein	66.6667	FALSE
1557	2	54	membrane protein%2C putative	3.7037	FALSE
15575	1	2	hypothetical protein	50	FALSE
15576	1	3	RNA polymerase%2C sigma 32 subunit%2C RpoH	33.3333	FALSE
1558	3	59	murein endopeptidase	5.08475	FALSE
15587	2	6	hypothetical protein	33.3333	FALSE
1559	3	52	hypothetical protein	5.76923	FALSE
15596	1	7	hypothetical protein	14.2857	FALSE
156	1	2	calcium-binding protein	50	FALSE
1560	2	59	membrane protein%2C putative	3.38983	FALSE
1561	1	40	peptide/opine/nickel uptake family ABC transporter%2C periplasmic substrate-binding protein	2.5	FALSE
15614	1	3	hypothetical protein	33.3333	FALSE
1564	1	18	ErfK/YbiS/YcfS/YnhG family protein	5.55556	FALSE
15647	1	6	selenide%2C water dikinase SelD	16.6667	FALSE
15656	1	7	5'-methylthioadenosine/S-adenosylhomocysteine nucleosidase	14.2857	FALSE
1566	1	36	hypothetical protein	2.77778	FALSE
1567	2	46	creatinase	4.34783	FALSE
1568	2	36	peptide/opine/nickel uptake family ABC transporter%2C ATP-binding protein	5.55556	FALSE
1569	2	36	peptide/opine/nickel uptake family ABC transporter%2C permease protein	5.55556	FALSE
1570	2	41	peptide/opine/nickel uptake family ABC transporter%2C permease protein	4.87805	FALSE
1571	2	46	peptidase%2C T4 family	4.34783	FALSE
1572	1	4	hypothetical protein	25	FALSE
1573	4	54	succinate-semialdehyde dehydrogenase	7.40741	FALSE
15733	2	8	DNA polymerase III beta subunit-like protein	25	FALSE
15744	2	3	hypothetical protein	66.6667	FALSE
15756	1	3	hypothetical protein	33.3333	FALSE
1576	5	58	heat shock protein%2C Hsp20 family	8.62069	FALSE
1577	7	53	glycolate oxidase%2C iron-sulfur subunit	13.2075	FALSE
1578	7	50	glycolate oxidase%2C GlcE subunit	14	FALSE
15781	1	4	hypothetical protein	25	FALSE
1579	6	52	glycolate oxidase%2C GlcD subunit	11.5385	FALSE
158	2	17	putative polysaccharide export-assoiated protein	11.7647	FALSE
1580	2	52	hypothetical protein	3.84615	FALSE
15800	1	2	Hypothetical Protein	50	FALSE
1581	10	57	hypothetical protein	17.5439	FALSE
15813	1	2	gene transfer agent family protein	50	FALSE
15814	2	3	phage tape measure protein	66.6667	FALSE
1582	3	59	ATPase%2C MoxR family	5.08475	FALSE
1583	4	49	hypothetical protein	8.16327	FALSE
1585	3	53	DNA polymerase I	5.66038	FALSE
1586	1	48	fumarylacetoacetate hydrolase family protein	2.08333	FALSE
1587	4	39	YeeE/YedE family protein	10.2564	FALSE
1588	3	42	metallo-beta-lactamase family protein	7.14286	FALSE
1589	6	41	sulfur oxidation molybdopterin C protein	14.6341	FALSE
15890	1	11	cytosine/purines uracil thiamine allantoin permease	9.09091	FALSE
159	2	17	capsule polysaccharide exporter%2C ATP-binding protein	11.7647	FALSE
1590	7	43	sulfur oxidation B protein	16.2791	FALSE
15908	2	2	CDP-diacylglycerol--glycerol-3-phosphate 3-phosphatidyltransferase	100	FALSE
1591	7	42	diheme cytochrome c SoxA	16.6667	FALSE
1592	7	43	sulfur oxidation Z protein	16.2791	FALSE
1593	7	41	sulfur oxidation Y protein	17.0732	FALSE
1595	5	42	monoheme cytochrome c SoxX	11.9048	FALSE
1596	5	41	thioredoxin SoxW	12.1951	FALSE
15966	1	3	Acetyltransferase	33.3333	FALSE
1597	2	39	YeeE/YedE family protein	5.12821	FALSE
1599	1	10	TRAP transporter solute receptor%2C TAXI family	10	FALSE
1600	2	45	hypothetical protein	4.44444	FALSE
16016	1	1	hypothetical protein	100	FALSE
16019	1	2	cyclase family protein	50	FALSE
16025	1	2	hypothetical protein	50	FALSE
16040	1	1	hypothetical protein	100	FALSE
16046	1	1	hypothetical protein	100	FALSE
16047	1	2	hypothetical protein	50	FALSE
16049	1	3	hypothetical protein	33.3333	FALSE
16050	1	2	hypothetical protein	50	FALSE
16058	1	6	hypothetical protein	16.6667	FALSE
16059	1	7	hypothetical protein	14.2857	FALSE
16062	2	5	GNAT family N-acetyltransferase	40	FALSE
1610	4	51	D-isomer specific 2-hydroxyacid dehydrogenase family protein	7.84314	FALSE
16134	1	2	hypothetical protein	50	FALSE
1615	2	7	succinate-semialdehyde dehdyrogenase GabD	28.5714	FALSE
1617	16	34	sugar ABC transporter%2C permease protein	47.0588	FALSE
16175	1	6	hypothetical protein	16.6667	FALSE
16178	1	4	putative phosphate transport system permease protein PstC	25	FALSE
16192	1	2	DUF2484 domain-containing protein	50	FALSE
162	9	30	hypothetical protein	30	FALSE
16202	3	12	DNA recombination protein rmuC-like protein	25	FALSE
16205	1	2	3-deoxy-7-phosphoheptulonate synthase	50	FALSE
1621	3	17	mannonate dehydratase	17.6471	FALSE
16224	2	4	protein of unknown function DUF72	50	FALSE
16228	1	3	putative membrane protein	33.3333	FALSE
1623	2	17	hydrolase%2C UxaA family	11.7647	FALSE
1628	1	13	TRAP dicarboxylate transporter%2C DctM subunit	7.69231	FALSE
163	3	59	ABC transporter%2C ATP-binding protein	5.08475	FALSE
1630	1	12	uronate isomerase%2C putative	8.33333	FALSE
16301	1	8	esterase%2C PHB depolymerase family	12.5	FALSE
16312	1	4	cytosine-specific DNA methylase domain-containing protein	25	FALSE
1632	6	15	dihydroxy-acid dehydratase%2C putative	40	FALSE
16324	1	3	Lytic transglycosylase%2C catalytic	33.3333	FALSE
16325	1	2	hypothetical protein	50	FALSE
1633	2	14	hypothetical protein	14.2857	FALSE
16341	1	18	putative entericidin protein	5.55556	FALSE
1636	1	10	hypothetical protein	10	FALSE
1637	2	12	transcriptional regulator%2C LacI family%2C putative	16.6667	FALSE
16378	1	2	PepSY domain-containing protein	50	FALSE
16379	1	3	glycosyltransferase family 61 protein	33.3333	FALSE
16384	1	28	dehydrogenase/transketolase family protein	3.57143	FALSE
16389	1	1	resolvase-like protein	100	FALSE
16391	2	6	HNH endonuclease	33.3333	FALSE
164	6	55	nicotinate (nicotinamide) nucleotide adenylyltransferase	10.9091	FALSE
16402	14	33	membrane protein%2C putative	42.4242	FALSE
16404	1	7	putative baseplate assembly protein V	14.2857	FALSE
16407	1	1	dehydrogenase	100	FALSE
1641	1	1	dehydrogenase	100	FALSE
1642	10	35	aldehyde dehydrogenase family protein	28.5714	FALSE
1644	2	18	mannose-1-phosphate guanylyltransferase (GDP)	11.1111	FALSE
16440	1	1	hypothetical protein	100	FALSE
16446	2	4	flagellar motor protein	50	FALSE
16449	2	2	putative nonribosomal peptide synthetase	100	FALSE
16458	1	3	hypothetical protein	33.3333	FALSE
1646	3	15	Fucose synthetase Fcl	20	FALSE
16461	1	1	ribokinase	100	FALSE
16462	1	2	general stress protein	50	FALSE
16469	1	2	transposase	50	FALSE
1647	2	17	GDP-mannose 4%2C6-dehydratase Gmd	11.7647	FALSE
16470	1	1	DUF1223 domain-containing protein	100	FALSE
16475	1	2	hypothetical protein	50	FALSE
16478	1	1	DUF3008 domain-containing protein	100	FALSE
1649	2	17	xylose repressor%2C putative	11.7647	FALSE
165	6	59	hypothetical protein	10.1695	FALSE
1651	1	35	chloramphenicol acetyltransferase%2C putative	2.85714	FALSE
16511	1	7	conserved hypothetical membrane protein	14.2857	FALSE
16512	1	4	glyoxalase family protein	25	FALSE
16518	1	1	aldehyde dehydrogenase family protein	100	FALSE
16536	1	5	hypothetical protein	20	FALSE
16537	1	15	hypothetical protein	6.66667	FALSE
16538	1	8	ATP-dependent DNA helicase%2C UvrD/REP family domain	12.5	FALSE
1654	1	2	phosphonate ABC transporter%2C permease protein PhnE	50	FALSE
16547	2	2	LysR family transcriptional regulator	100	FALSE
1656	1	2	phosphonate ABC transporter ATP-binding protein	50	FALSE
16566	2	8	conserved hypothetical protein	25	FALSE
1657	1	2	phosphonate-binding protein	50	FALSE
16570	1	8	ATP dependent DNA ligase	12.5	FALSE
16572	1	6	hypothetical protein	16.6667	FALSE
16573	1	2	hypothetical protein	50	FALSE
16574	1	7	conserved hypothetical protein	14.2857	FALSE
16575	1	6	conserved hypothetical protein	16.6667	FALSE
16576	1	6	QoxB%2C quinol oxidase subunit II	16.6667	FALSE
1658	1	13	phosphonate ABC transporter%2C permease protein%2C putative	7.69231	FALSE
16587	1	3	hypothetical protein	33.3333	FALSE
1659	1	1	class I SAM-dependent methyltransferase	100	FALSE
16597	8	30	hypothetical protein	26.6667	FALSE
16603	2	26	X-Pro dipeptidyl-peptidase family protein	7.69231	FALSE
16606	4	34	hydantoinase/oxoprolinase family protein	11.7647	FALSE
16608	1	3	methyl-accepting chemotaxis protein McpA	33.3333	FALSE
16617	1	7	HAD-superfamily hydrolase%2C subfamily IIB	14.2857	FALSE
16620	1	1	twitching motility protein PilT	100	FALSE
16621	2	3	Prevent-host-death family protein	66.6667	FALSE
16622	1	1	antirestriction protein	100	FALSE
16623	2	8	DNA modification methylase	25	FALSE
16654	3	16	hypothetical protein	18.75	FALSE
16655	2	16	hypothetical protein	12.5	FALSE
16675	1	3	conserved hypothetical membrane protein	33.3333	FALSE
16679	1	3	hypothetical protein	33.3333	FALSE
16683	3	46	hypothetical protein	6.52174	FALSE
16688	1	1	mobile element protein	100	FALSE
1669	1	2	C4-dicarboxylate ABC transporter permease	50	FALSE
16715	1	1	acetaldehyde dehydrogenase (acetylating)	100	FALSE
16716	1	1	4-hydroxy-2-oxovalerate aldolase	100	FALSE
16720	1	3	hypothetical protein	33.3333	FALSE
16728	15	22	hypothetical protein	68.1818	FALSE
16733	1	7	Ku domain protein	14.2857	FALSE
16748	1	29	membrane protein%2C putative	3.44828	FALSE
1675	1	37	homogentisate 1%2C2-dioxygenase	2.7027	FALSE
1676	3	39	transcriptional regulator%2C MarR family	7.69231	FALSE
1677	1	22	prephenate dehydrogenase%2C putative	4.54545	FALSE
16771	1	1	DNA processing protein DprA%2C putative	100	FALSE
16779	1	4	hypothetical protein	25	FALSE
168	6	43	acetyl-coenzyme A synthetase	13.9535	FALSE
16801	1	22	putative integral membrane protein	4.54545	FALSE
16805	1	4	hypothetical protein	25	FALSE
16809	1	2	hypothetical protein	50	FALSE
16819	1	4	hypothetical protein	25	FALSE
16824	2	7	outer membrane lipoprotein	28.5714	FALSE
1683	1	4	oxidoreductase%2C short chain dehydrogenase/reductase family	25	FALSE
16845	1	4	signal transduction histidine kinase	25	FALSE
16847	1	5	nitrogen-fixing NifU domain protein	20	FALSE
16848	1	2	hypothetical protein	50	FALSE
16849	1	2	putative CheW protein	50	FALSE
16850	1	6	hypothetical protein	16.6667	FALSE
16878	2	3	heme receptor	66.6667	FALSE
1688	3	59	ABC transporter%2C ATP binding/permease protein	5.08475	FALSE
16887	1	3	response regulator receiver protein	33.3333	FALSE
16890	2	3	transposase	66.6667	FALSE
16891	1	4	PHB de-polymerase domain-containing protein	25	FALSE
169	7	37	adenylate kinase	18.9189	FALSE
16902	1	3	putative phage integrase	33.3333	FALSE
16905	1	6	argininosuccinate lyase ArgH	16.6667	FALSE
1691	4	59	dihydroorotate dehydrogenase	6.77966	FALSE
1692	5	53	DNA-damage-inducible protein F	9.43396	FALSE
16923	1	1	IS5/IS1182 family transposase	100	FALSE
1693	6	59	transcriptional regulator%2C merR family	10.1695	FALSE
16938	1	1	PIN domain nuclease	100	FALSE
1694	9	55	acyl-CoA dehydrogenase family protein	16.3636	FALSE
16941	1	3	branched-chain amino acid ABC transporter%2C ATP-binding protein%2C putative	33.3333	FALSE
1695	1	5	hypothetical protein	20	FALSE
16958	1	5	DNA resolvase	20	FALSE
16969	1	8	Rieske 2Fe-2S domain protein%2C putative	12.5	FALSE
1697	9	51	glutathione S-transferase family protein	17.6471	FALSE
16977	1	2	hypothetical protein	50	FALSE
16979	1	1	transposase%2C putative	100	FALSE
1698	9	54	acetyl-CoA acyltransferase/thiolase	16.6667	FALSE
16988	1	3	hypothetical protein	33.3333	FALSE
16989	1	2	hypothetical protein	50	FALSE
1701	5	42	AMP-binding domain protein	11.9048	FALSE
17012	1	3	hypothetical protein	33.3333	FALSE
17024	1	3	putative sulfate transporter/antisigma-factor antagonist	33.3333	FALSE
17027	1	6	hypothetical protein	16.6667	FALSE
1703	4	58	uracil phosphoribosyltransferase	6.89655	FALSE
1704	3	29	adenosine deaminase	10.3448	FALSE
17043	1	6	major facilitator superfamily MFS_1	16.6667	FALSE
1705	3	58	phosphopentomutase	5.17241	FALSE
1706	2	57	thymidine phosphorylase	3.50877	FALSE
17060	2	3	hypothetical protein	66.6667	FALSE
17062	1	2	putative membrane protein	50	FALSE
17067	1	2	hypothetical protein	50	FALSE
17068	1	1	hypothetical protein	100	FALSE
1707	2	56	cytidine deaminase	3.57143	FALSE
17077	1	3	hypothetical protein	33.3333	FALSE
1708	2	49	malate dehydrogenase	4.08163	FALSE
1709	3	54	propionate--CoA ligase	5.55556	FALSE
171	1	11	response regulator receiver protein	9.09091	FALSE
1711	1	8	two component%2C sigma54 specific%2C transcriptional regulator	12.5	FALSE
17116	1	4	cobyric acid synthase cobQ	25	FALSE
17118	1	1	Taurine import ATP-binding protein TauB	100	FALSE
1713	2	58	ATP-NAD kinase%2C putative	3.44828	FALSE
1714	3	51	serine hydroxymethyltransferase	5.88235	FALSE
1715	1	11	glycosyl transferase%2C group 2 family protein	9.09091	FALSE
17158	1	4	Domain protein of unknown function	25	FALSE
17159	2	26	hypothetical protein	7.69231	FALSE
1716	13	59	aminomethyl transferase family protein	22.0339	FALSE
17161	8	26	hypothetical protein	30.7692	FALSE
1717	14	56	translation elongation factor P	25	FALSE
17179	1	2	hypothetical protein	50	FALSE
1718	11	59	type I secretion outer membrane protein%2C TolC family	18.6441	FALSE
17182	1	22	conserved hypothetical protein	4.54545	FALSE
17184	1	7	hypothetical protein	14.2857	FALSE
1719	10	59	protein-L-isoaspartate O-methyltransferase	16.9492	FALSE
17191	1	1	hypothetical protein	100	FALSE
17193	4	45	lipase%2C putative	8.88889	FALSE
172	1	1	response regulator	100	FALSE
1721	12	33	oxidoreductase%2C short-chain dehydrogenase/reductase family	36.3636	FALSE
17221	1	33	hypothetical protein	3.0303	FALSE
17223	2	5	mechanosensitive ion channel family protein	40	FALSE
17224	1	3	mobile element protein	33.3333	FALSE
17227	1	14	hypothetical protein	7.14286	FALSE
1723	4	59	aspartate kinase%2C monofunctional class	6.77966	FALSE
17230	1	2	hypothetical protein	50	FALSE
17236	2	7	transcriptional regulator%2C AraC family	28.5714	FALSE
17237	1	33	hypothetical protein	3.0303	FALSE
1724	11	59	phosphoenolpyruvate-protein phosphotransferase	18.6441	FALSE
1725	2	54	acetyltransferase%2C GNAT family	3.7037	FALSE
17259	1	1	hypothetical protein	100	FALSE
1726	2	57	hypothetical protein	3.50877	FALSE
1728	4	50	methylthioadenosine phosphorylase	8	FALSE
1729	3	57	adenine phosphoribosyltransferase	5.26316	FALSE
17299	1	4	conserved hypothetical protein	25	FALSE
173	6	55	tRNA pseudouridine synthase A	10.9091	FALSE
1730	4	57	oxidoreductase%2C FAD-binding protein	7.01754	FALSE
1732	4	57	threonine synthase	7.01754	FALSE
17331	1	1	hypothetical protein	100	FALSE
1734	4	55	SURF1 family protein	7.27273	FALSE
17344	1	1	IS3 family transposase	100	FALSE
17348	2	2	general L-amino acid transport ATP-binding protein AapP	100	FALSE
17356	7	22	hypothetical protein	31.8182	FALSE
17358	1	2	hypothetical protein	50	FALSE
17359	1	4	trimethylamine methyltransferase MttB	25	FALSE
1736	4	55	cytochrome c oxidase%2C subunit III	7.27273	FALSE
17368	2	3	hypothetical protein	66.6667	FALSE
1737	3	55	cytochrome c oxidase assembly protein CtaG	5.45455	FALSE
17371	1	6	drug resistance transporter%2C EmrB/QacA subfamily	16.6667	FALSE
1738	3	53	protoheme IX farnesyltransferase	5.66038	FALSE
1739	2	54	cytochrome c oxidase%2C subunit II	3.7037	FALSE
174	5	56	hypothetical protein	8.92857	FALSE
1740	2	58	TldD/PmbA family protein	3.44828	FALSE
17408	1	2	HD domain protein	50	FALSE
1741	7	58	DNA topoisomerase I	12.069	FALSE
17411	1	1	hypothetical protein	100	FALSE
17415	1	3	conserved hypothetical protein	33.3333	FALSE
1742	3	53	3-oxoadipate CoA-succinyl transferase%2C alpha subunit	5.66038	FALSE
1743	4	53	3-oxoadipate CoA-succinyl transferase%2C beta subunit	7.54717	FALSE
1744	1	9	hypothetical protein	11.1111	FALSE
1745	2	47	bacterial type II/III secretion system protein	4.25532	FALSE
1746	2	47	type II/IV secretion system protein%2C TadA subfamily	4.25532	FALSE
17467	1	2	inner membrane	50	FALSE
1747	2	50	ATP-dependent helicase%2C DEAD/DEAH box family	4	FALSE
17477	1	1	methylamine	100	FALSE
1748	2	50	hypothetical protein	4	FALSE
1749	1	48	Methenyltetrahydrofolate cyclohydrolase	2.08333	FALSE
17492	1	2	hypothetical protein	50	FALSE
17497	1	3	conserved hypothetical protein	33.3333	FALSE
175	5	57	putative protein TIGR01620	8.77193	FALSE
1750	1	48	formate--tetrahydrofolate ligase	2.08333	FALSE
1751	1	36	MOSC domain protein	2.77778	FALSE
1752	1	58	ATP-dependent metalloprotease FtsH	1.72414	FALSE
1753	2	58	PP-loop family protein	3.44828	FALSE
1754	3	58	TolB%2C putative	5.17241	FALSE
1755	3	56	biopolymer transport protein%2C ExbD/TolR family	5.35714	FALSE
1757	3	57	proton transporter TolQ	5.26316	FALSE
17571	2	3	acyl-CoA synthase	66.6667	FALSE
17573	1	3	hypothetical protein	33.3333	FALSE
17574	1	1	hypothetical protein	100	FALSE
1758	3	58	putative protein TIGR00051	5.17241	FALSE
1759	4	59	Holliday junction DNA helicase RuvB	6.77966	FALSE
176	4	58	isoleucyl-tRNA synthetase	6.89655	FALSE
1760	1	59	endoribonuclease L-PSP family protein	1.69492	FALSE
1761	1	53	glycerophosphoryl diester phosphodiesterase%2C putative	1.88679	FALSE
1762	1	59	hypothetical protein	1.69492	FALSE
17621	2	3	hypothetical protein	66.6667	FALSE
17639	2	26	hypothetical protein	7.69231	FALSE
1764	2	31	conserved hypothetical protein	6.45161	FALSE
17640	1	9	short chain fatty acid transporter	11.1111	FALSE
17649	2	28	hypothetical protein	7.14286	FALSE
17650	1	24	endonuclease/exonuclease/phosphatase -like protein	4.16667	FALSE
17654	1	3	transcriptional antiterminator	33.3333	FALSE
1766	2	59	antioxidant%2C AhpC/Tsa family	3.38983	FALSE
17663	4	11	hypothetical protein	36.3636	FALSE
17669	1	2	Alginate biosynthesis protein AlgX	50	FALSE
1767	2	59	methyltransferase%2C putative	3.38983	FALSE
17670	1	2	type IV pilus assembly PilZ	50	FALSE
17673	1	3	mobile element protein	33.3333	FALSE
17674	1	1	MAPEG family	100	FALSE
1768	10	57	transcriptional regulator%2C AsnC family	17.5439	FALSE
17684	1	13	Isethionate TRAP transporter	7.69231	FALSE
17686	1	5	succinoglycan biosynthesis protein Ex	20	FALSE
1769	10	48	alanine dehydrogenase	20.8333	FALSE
17692	1	2	succinate-semialdehyde dehydrogenase GabD	50	FALSE
17695	3	26	hypothetical protein	11.5385	FALSE
17697	1	2	hypothetical protein	50	FALSE
177	3	36	methylated-DNA--protein-cysteine methyltransferase	8.33333	FALSE
17702	1	3	phage terminase%2C small subunit%2C putative%2C P27 family	33.3333	FALSE
17706	1	5	hypothetical protein	20	FALSE
17717	1	4	hypothetical protein	25	FALSE
1772	1	19	glutathione S-transferase family protein	5.26316	FALSE
1773	2	59	phenylalanyl-tRNA synthetase%2C alpha subunit	3.38983	FALSE
17730	1	27	hypothetical protein	3.7037	FALSE
17731	1	1	gluconolactonase	100	FALSE
17732	1	2	Mannose-1-phosphate guanylyltransferase	50	FALSE
17734	1	2	hypothetical protein	50	FALSE
17739	1	10	phage protein Gp37/Gp68	10	FALSE
1774	2	12	amino acid carrier protein	16.6667	FALSE
17748	1	1	hypothetical protein	100	FALSE
17749	1	6	hypothetical protein	16.6667	FALSE
1775	1	59	ribosomal protein L20	1.69492	FALSE
1776	1	59	ribosomal protein L35	1.69492	FALSE
17763	4	11	conserved hypothetical protein	36.3636	FALSE
17765	1	4	hypothetical protein	25	FALSE
17767	2	5	Phage terminase GpA	40	FALSE
17768	1	5	conserved hypothetical protein	20	FALSE
1777	1	59	pyruvate kinase	1.69492	FALSE
17775	1	4	conserved hypothetical protein	25	FALSE
1778	1	34	conserved hypothetical protein	2.94118	FALSE
17784	1	16	hypothetical protein	6.25	FALSE
17786	1	3	lipoprotein%2C putative	33.3333	FALSE
17787	1	2	putative soluble aldose sugar dehydrogenase	50	FALSE
1779	1	49	hypothetical protein	2.04082	FALSE
17790	1	7	hypothetical protein	14.2857	FALSE
17791	1	7	conserved hypothetical protein	14.2857	FALSE
178	3	49	phosphatidylcholine synthase	6.12245	FALSE
1780	8	57	D-amino acid aminotransferase%2C putative	14.0351	FALSE
17801	1	1	hypothetical protein	100	FALSE
17802	1	1	hypothetical protein	100	FALSE
17804	1	4	hypothetical protein	25	FALSE
17809	1	1	hypothetical protein	100	FALSE
17817	1	4	hypothetical protein	25	FALSE
1782	1	40	mandelate racemase/muconate lactonizing enzyme family protein	2.5	FALSE
17821	2	4	hypothetical protein	50	FALSE
17828	1	5	L-threonine aldolase	20	FALSE
1783	6	42	hypothetical protein	14.2857	FALSE
17838	1	2	hypothetical protein	50	FALSE
17839	1	2	hypothetical protein	50	FALSE
1784	1	52	malyl-CoA lyase	1.92308	FALSE
17840	1	2	hypothetical protein	50	FALSE
17841	1	2	hypothetical protein	50	FALSE
17874	1	3	hypothetical protein	33.3333	FALSE
17897	1	3	protein HipA	33.3333	FALSE
179	6	59	tyrosine recombinase XerC	10.1695	FALSE
17918	2	8	hypothetical protein	25	FALSE
1792	1	13	cyclase family protein	7.69231	FALSE
17925	1	2	Transcriptional activator of acetoin/glycerol metabolism	50	FALSE
17926	1	4	DNA binding domain%2C excisionase family	25	FALSE
17932	1	3	hypothetical protein	33.3333	FALSE
17945	2	3	phage terminase GpA	66.6667	FALSE
17948	1	2	PAS domain protein S-box	50	FALSE
1795	1	58	hypothetical protein	1.72414	FALSE
17952	1	2	Large exoproteins involved in heme utilization or adhesion	50	FALSE
17954	1	2	hypothetical protein	50	FALSE
17957	1	2	hypothetical protein	50	FALSE
17958	1	2	DUF11 domain-containing protein	50	FALSE
1796	1	58	transcriptional regulator%2C GntR family	1.72414	FALSE
17978	1	3	xylulose kinase%2C putative	33.3333	FALSE
1798	1	58	2-oxoglutarate dehydrogenase%2C E3 component%2C dihydrolipoamide dehydrogenase	1.72414	FALSE
17998	3	8	putative peptidase	37.5	FALSE
180	5	56	fructose-6-phosphate aldolase 2	8.92857	FALSE
18006	1	7	conserved hypothetical protein	14.2857	FALSE
18011	1	34	hypothetical protein	2.94118	FALSE
1802	1	58	succinyl-CoA synthase%2C beta subunit	1.72414	FALSE
1803	5	58	malate dehydrogenase%2C NAD-dependent	8.62069	FALSE
1804	3	53	citrate lyase%2C beta subunit	5.66038	FALSE
1805	2	58	hypothetical protein	3.44828	FALSE
18051	1	2	hypothetical protein	50	FALSE
1806	2	53	hypothetical protein	3.77358	FALSE
1807	1	58	succinate dehydrogenase%2C cytochrome b556 subunit	1.72414	FALSE
1808	1	57	succinate dehydrogenase%2C hydrophobic membrane anchor protein	1.75439	FALSE
18084	1	5	putative membrane protein	20	FALSE
181	1	23	peptide methionine sulfoxide reductase	4.34783	FALSE
1810	1	57	succinate dehydrogenase%2C flavoprotein subunit	1.75439	FALSE
18102	1	1	transposase	100	FALSE
18108	2	5	sigma54 specific transcriptional regulator%2C Fis family	40	FALSE
18109	1	7	aminoglycoside phosphotransferase	14.2857	FALSE
1812	1	4	conjugation TrbI family protein	25	FALSE
18139	3	7	potassium transporter	42.8571	FALSE
1814	1	5	hypothetical protein	20	FALSE
18171	1	8	hypothetical protein	12.5	FALSE
18174	2	13	phiE125 gp8 hypothetical protein	15.3846	FALSE
18179	1	7	putative helix-turn-helix protein	14.2857	FALSE
18185	1	1	hypothetical protein	100	FALSE
18195	1	2	hypothetical protein	50	FALSE
182	2	17	heat shock protein%2C putative	11.7647	FALSE
1820	4	34	3-carboxy-cis%2Ccis-muconate cycloisomerase%2C putative	11.7647	FALSE
1821	1	24	conserved hypothetical protein	4.16667	FALSE
1822	2	34	protocatechuate 3%2C4-dioxygenase%2C alpha subunit	5.88235	FALSE
18225	2	5	UDP-N-acetylglucosamine 2-epimerase	40	FALSE
1823	2	34	protocatechuate 3%2C4-dioxygenase%2C beta subunit	5.88235	FALSE
1824	3	31	4-carboxymuconolactone decarboxylase	9.67742	FALSE
18241	2	5	methyl-accepting chemotaxis protein McpC	40	FALSE
1825	4	48	3-oxoadipate enol-lactonase%2C putative	8.33333	FALSE
1827	2	32	putative HTH-type transcriptional regulator pcaQ	6.25	FALSE
18288	1	2	methyltransferase-like protein	50	FALSE
18289	1	1	death on curing protein%2C Doc toxin	100	FALSE
1829	1	11	4-hydroxyphenylpyruvate dioxygenase	9.09091	FALSE
183	2	58	penicillin-binding protein%2C 1A family	3.44828	FALSE
1830	1	11	shikimate 5-dehydrogenase/quinate 5-dehydrogenase family protein	9.09091	FALSE
18303	1	2	hypothetical protein	50	FALSE
18319	1	4	hypothetical protein	25	FALSE
1832	1	6	putative CheW protein	16.6667	FALSE
18320	1	2	hypothetical protein	50	FALSE
18323	1	6	hypothetical protein	16.6667	FALSE
18330	1	7	hypothetical protein	14.2857	FALSE
18332	1	1	hypothetical protein	100	FALSE
18333	1	1	hypothetical protein	100	FALSE
1834	19	35	glutamate synthase family protein	54.2857	FALSE
18343	3	3	permease	100	FALSE
18356	2	5	hypothetical protein	40	FALSE
18377	1	4	hypothetical protein	25	FALSE
18379	1	37	hypothetical protein	2.7027	FALSE
18381	1	2	putative alginate biosynthesis protein algJ	50	FALSE
184	1	51	nitrogen regulatory protein P-II	1.96078	FALSE
18405	1	1	AzlD domain-containing protein	100	FALSE
1842	1	11	ErfK/YbiS/YcfS/YnhG family protein	9.09091	FALSE
18436	1	1	hypothetical protein	100	FALSE
18437	1	1	hypothetical protein	100	FALSE
18439	1	1	hypothetical protein	100	FALSE
1844	6	49	branched-chain amino acid ABC transporter%2C periplasmic substrate-binding protein	12.2449	FALSE
1846	7	45	branched-chain amino acid ABC transporter%2C permease protein	15.5556	FALSE
18475	2	2	hypothetical protein	100	FALSE
18476	1	1	hypothetical protein	100	FALSE
1848	6	52	branched-chain amino acid ABC transporter%2C ATP-binding protein%2C putative	11.5385	FALSE
18487	1	5	hypothetical protein	20	FALSE
18488	1	5	hypothetical protein	20	FALSE
18489	1	1	hypothetical protein	100	FALSE
1849	5	49	branched-chain amino acid ABC transporter%2C ATP-binding protein	10.2041	FALSE
18498	1	3	hypothetical protein	33.3333	FALSE
185	1	46	ammonium transporter	2.17391	FALSE
18518	1	7	peptidase S8 and S53%2C subtilisin%2C kexin%2C sedolisin	14.2857	FALSE
18534	1	4	transcriptional regulator%2C putative	25	FALSE
18544	1	1	aminotransferase class I/II-fold pyridoxal phosphate-dependent enzyme	100	FALSE
18546	1	8	transcriptional regulator%2C SARP family	12.5	FALSE
18564	1	3	hypothetical protein	33.3333	FALSE
18571	1	6	hypothetical protein	16.6667	FALSE
18582	1	4	hypothetical protein	25	FALSE
18594	1	7	hypothetical protein	14.2857	FALSE
186	2	56	thiosulfate sulfurtransferase%2C putative	3.57143	FALSE
18604	1	5	hypothetical protein	20	FALSE
18627	2	3	hypothetical protein	66.6667	FALSE
1863	2	10	proline racemase%2C putative	20	FALSE
18631	2	20	putative serralysin	10	FALSE
18650	1	2	hypothetical protein	50	FALSE
18669	1	2	ABC transporter permease	50	FALSE
18694	4	23	glycosyl transferase%2C family 25	17.3913	FALSE
18698	7	28	hypothetical protein	25	FALSE
18699	1	1	trypsin	100	FALSE
1870	1	11	phosphonate ABC transporter%2C periplasmic binding protein%2C putative	9.09091	FALSE
18704	1	7	dipeptide ABC transporter%2C periplasmic dipeptide-binding protein	14.2857	FALSE
18709	1	5	hypothetical protein	20	FALSE
1871	5	34	permease%2C putative	14.7059	FALSE
18713	1	30	hypothetical protein	3.33333	FALSE
18714	6	27	hypothetical protein	22.2222	FALSE
18715	1	6	pyrroline-5-carboxylate reductase%2C putative	16.6667	FALSE
18722	6	15	hypothetical protein	40	FALSE
18725	8	26	membrane protein%2C putative	30.7692	FALSE
1873	2	26	extradiol ring-cleavage dioxygenase family protein	7.69231	FALSE
18730	3	13	conserved hypothetical protein	23.0769	FALSE
18734	9	29	peptide/opine/nickel uptake family ABC transporter%2C periplasmic substrate-binding protein	31.0345	FALSE
1874	1	19	glutathione S-transferase	5.26316	FALSE
1875	1	3	putative dihydrodipicolinate synthase	33.3333	FALSE
18752	1	4	hypothetical protein	25	FALSE
18763	1	3	hypothetical protein	33.3333	FALSE
18764	1	3	hypothetical protein	33.3333	FALSE
18768	1	18	bile acid transporter family protein	5.55556	FALSE
18769	6	27	hypothetical protein	22.2222	FALSE
18771	1	38	AsmA family protein	2.63158	FALSE
18772	2	22	branched-chain amino acid ABC transporter%2C periplasmic substrate-binding protein	9.09091	FALSE
18773	2	22	branched-chain amino acid ABC transporter%2C ATP-binding protein	9.09091	FALSE
18777	1	3	FAD-binding protein	33.3333	FALSE
18779	1	1	ISSpo6%2C transposase orfB	100	FALSE
18780	1	2	ISSpo6%2C transposase orf A	50	FALSE
18786	1	3	undecaprenyl-phosphate N-acetylglucosaminyl 1-phosphate transferase	33.3333	FALSE
188	1	57	dihydrodipicolinate synthase	1.75439	FALSE
18801	8	23	hypothetical protein	34.7826	FALSE
18803	1	3	hypothetical protein	33.3333	FALSE
18805	1	4	hypothetical protein	25	FALSE
18806	1	5	acetoacetyl-CoA synthase	20	FALSE
18810	1	3	phosphoglycerate mutase family protein	33.3333	FALSE
18811	1	2	acyl-CoA dehydrogenase family protein	50	FALSE
18815	1	3	lipoprotein%2C putative	33.3333	FALSE
18816	1	1	hypothetical protein	100	FALSE
18824	1	11	T5domain protein	9.09091	FALSE
18825	1	11	hypothetical protein	9.09091	FALSE
18826	1	11	Methyltransferase domain protein	9.09091	FALSE
1883	13	28	putative hemin ABC transport protein%2C permease component	46.4286	FALSE
1884	11	32	iron ABC transporter%2C ATP-binding protein%2C putative	34.375	FALSE
18845	1	8	hypothetical protein	12.5	FALSE
18874	1	6	hypothetical protein	16.6667	FALSE
18877	1	4	sugar ABC transporter%2C ATP-binding protein	25	FALSE
189	2	57	hypothetical protein	3.50877	FALSE
1890	2	8	hydantoinase/oxoprolinase-family protein	25	FALSE
18911	1	4	two component sensor histidine kinase	25	FALSE
18916	1	3	transcriptional regulator%2C MarR family	33.3333	FALSE
18919	1	1	hypothetical protein	100	FALSE
18922	1	2	conserved hypothetical protein	50	FALSE
18927	1	2	Demethylmenaquinone methyltransferase	50	FALSE
18931	1	2	type II restriction endonuclease	50	FALSE
1894	12	36	hypothetical protein	33.3333	FALSE
18943	1	3	methyltransferase%2C FkbM family	33.3333	FALSE
18944	1	1	hypothetical protein	100	FALSE
18966	1	2	hypothetical protein	50	FALSE
18975	1	3	protease DO-like%2C putative	33.3333	FALSE
1899	5	22	transcriptional regulator%2C AraC family%2C putative	22.7273	FALSE
190	3	57	oxidoreductase%2C FAD-binding protein	5.26316	FALSE
1900	2	45	pH adaption potassium efflux system protein PhaA	4.44444	FALSE
19002	1	3	conserved hypothetical protein	33.3333	FALSE
1902	4	46	pH adaption potassium efflux system protein	8.69565	FALSE
19033	1	4	hypothetical protein	25	FALSE
1904	2	41	pH adaption potassium efflux system protein PhaD	4.87805	FALSE
19056	1	2	GNAT family N-acetyltransferase	50	FALSE
19058	1	2	hypothetical protein	50	FALSE
1906	2	41	putative potassium efflux system protein	4.87805	FALSE
19070	1	1	DNA cytosine methyltransferase	100	FALSE
19071	1	1	hypothetical protein	100	FALSE
19072	1	1	hypothetical protein	100	FALSE
1908	1	5	transposase	20	FALSE
19083	1	2	Transposase IS3/IS911 family protein	50	FALSE
191	4	43	hypothetical protein	9.30233	FALSE
19105	1	1	ATP synthase F0F1%2C subunit	100	FALSE
19106	1	7	exoV domain protein	14.2857	FALSE
19113	1	3	transcriptional regulator%2C ArsR family	33.3333	FALSE
19131	1	7	membrane protein%2C putative	14.2857	FALSE
19135	1	6	hypothetical protein	16.6667	FALSE
1914	1	49	type I secretion system ATPase	2.04082	FALSE
19144	6	14	hypothetical protein DUF1203	42.8571	FALSE
19154	1	27	hypothetical protein	3.7037	FALSE
19158	2	18	hypothetical protein	11.1111	FALSE
1916	1	5	type I secretion system ATPase	20	FALSE
19182	5	23	hypothetical protein	21.7391	FALSE
19191	8	20	hypothetical protein	40	FALSE
19195	1	5	hypothetical protein	20	FALSE
19199	9	24	hypothetical protein	37.5	FALSE
192	5	52	hypothetical protein	9.61538	FALSE
19205	2	5	arylsulfatase	40	FALSE
1921	3	44	YeeE/YedE family protein	6.81818	FALSE
1922	2	39	YeeE/YedE family protein	5.12821	FALSE
19228	1	13	hypothetical protein	7.69231	FALSE
19229	1	3	hydrolase%2C putative	33.3333	FALSE
1923	2	45	metallo-beta-lactamase family protein	4.44444	FALSE
19231	1	2	hypothetical protein	50	FALSE
1924	3	13	ABC transporter%2C CydDC cysteine exporter (CydDC-E) family%2C permease/ATP-binding protein CydD	23.0769	FALSE
19243	2	9	conserved hypothetical protein	22.2222	FALSE
19246	1	3	conserved hypothetical protein	33.3333	FALSE
19247	1	3	hypothetical protein	33.3333	FALSE
19248	1	3	hypothetical protein	33.3333	FALSE
1925	6	40	cytochrome oxidase%2C subunit II%2C putative	15	FALSE
19252	2	13	acetyltransferase%2C GNAT family protein%2C putative	15.3846	FALSE
19254	1	5	hypothetical protein	20	FALSE
19274	7	21	hypothetical protein	33.3333	FALSE
19275	1	3	Na+/solute symporter	33.3333	FALSE
19278	1	2	hypothetical protein	50	FALSE
1928	1	6	DNA-binding CopG-like protein	16.6667	FALSE
19288	1	1	hypothetical protein	100	FALSE
1929	1	4	trag protein	25	FALSE
1930	1	3	type VI secretion protein	33.3333	FALSE
1931	1	5	Lytic transglycosylase catalytic	20	FALSE
19313	1	4	ABC transporter%2C permease protein	25	FALSE
1932	1	5	TraF peptidase%2C Serine peptidase MEROPS family S26C	20	FALSE
1933	2	5	hypothetical protein	40	FALSE
19331	1	2	hypothetical protein	50	FALSE
1935	3	4	DNA-binding protein	75	FALSE
1936	3	3	DUF2285 domain-containing protein	100	FALSE
19365	1	1	sterol desaturase family protein	100	FALSE
1937	1	3	hypothetical protein	33.3333	FALSE
1938	2	5	DUF2285 domain-containing protein	40	FALSE
1939	1	2	single-stranded DNA-binding protein	50	FALSE
194	1	59	peptide deformylase	1.69492	FALSE
[truncated: 2,813 more rows]

## Sheet: Rhizobiales
Table S2: For each gene (column 1) the number of homologues was determined in this order (column 3) and the number of these homologues present in GC skew peaks was stated (column 2). Only genes were considered that have at least one homologue in GC skew peaks. Then the percentage at which a gene family is conserved in GC skew peaks was calculated (c5). The automatic labeling of the genes from NCB…
Internal proteinID	Nr of orthologs in GC skew peaks	Nr of orthologs	Description	Percentage ((100/Nr of orthologs)*Nr of orthologs in GC skew peaks)	GTA
1	4	132	chromosomal replication initiator protein DnaA	3.0303	FALSE
1000	2	131	carbamoyl-phosphate synthase%2C large subunit	1.52672	FALSE
10007	1	16	acetyltransferase	6.25	FALSE
10012	2	9	conserved hypothetical protein	22.2222	FALSE
10013	1	7	Putative nitrate/sulfonate/bicarbonate ABC transporter%2C permease protein	14.2857	FALSE
10035	1	17	transcriptional regulator%2C XRE family	5.88235	FALSE
10063	1	2	hypothetical protein	50	FALSE
10066	1	6	hypothetical protein	16.6667	FALSE
1007	2	17	conserved hypothetical protein	11.7647	FALSE
10077	1	53	transcriptional regulator%2C MarR family	1.88679	FALSE
1008	1	132	carbamoyl-phosphate synthase%2C small subunit	0.757576	FALSE
10081	2	11	polysaccharide deacetylase	18.1818	FALSE
10085	1	8	hypothetical protein	12.5	FALSE
10087	1	5	ABC-type nitrate/sulfonate/bicarbonate transport systems periplasmic component-like protein	20	FALSE
1009	1	16	alpha/beta hydrolase fold protein	6.25	FALSE
10094	1	3	conserved hypothetical protein	33.3333	FALSE
10095	1	5	major facilitator superfamily MFS_1	20	FALSE
101	1	8	hypothetical protein	12.5	FALSE
1010	1	106	conserved hypothetical protein	0.943396	FALSE
1011	1	33	acetyl-CoA synthetase	3.0303	FALSE
10137	3	56	glucose-6-phosphate 1-dehydrogenase	5.35714	FALSE
10141	1	1	Dglucarate permease	100	FALSE
10148	1	4	hypothetical protein	25	FALSE
10153	1	1	SDR family NAD(P)-dependent oxidoreductase	100	FALSE
10154	1	2	GntR family transcriptional regulator	50	FALSE
10174	1	1	Phosphorylated carbohydrates phosphatase	100	FALSE
10176	1	1	hypothetical protein	100	FALSE
1018	4	45	putative transmembrane efflux protein	8.88889	FALSE
1019	1	35	N-formylglutamate amidohydrolase	2.85714	FALSE
10193	2	6	DNA ligase	33.3333	FALSE
102	1	8	hypothetical protein	12.5	FALSE
1021	1	128	DNA primase	0.78125	FALSE
10218	3	106	conserved hypothetical protein	2.83019	FALSE
1022	5	131	RNA polymerase sigma-70 factor	3.81679	FALSE
10221	2	4	hypothetical protein	50	FALSE
1023	1	16	hypothetical protein	6.25	FALSE
10234	1	4	DUF1674 domain-containing protein	25	FALSE
10242	1	3	trehalose-phosphatase	33.3333	FALSE
10246	2	8	conjugal transfer protein TrbL	25	FALSE
10247	1	6	hypothetical protein	16.6667	FALSE
10255	1	99	membrane protein%2C putative	1.0101	FALSE
10256	2	76	conserved hypothetical protein	2.63158	FALSE
1026	1	27	RhtB family transporter	3.7037	FALSE
10260	1	9	hypothetical protein	11.1111	FALSE
10261	1	64	D-isomer specific 2-hydroxyacid dehydrogenase family protein	1.5625	FALSE
10263	2	5	ABC transporter	40	FALSE
10269	1	6	Aldose 1-epimerase	16.6667	FALSE
10279	1	2	Dipeptide ABC transporter%2C ATP-binding protein DppD	50	FALSE
1029	28	129	RNA polymerase sigma-70 factor family protein	21.7054	FALSE
103	5	124	conserved hypothetical protein	4.03226	FALSE
1030	35	130	ribosomal large subunit pseudouridine synthase%2C RluD subfamily	26.9231	FALSE
10302	1	5	30S ribosomal protein S6	20	FALSE
10310	1	2	cation acetate symporter	50	FALSE
10315	1	24	putative transcriptional regulator%2C ArsR family	4.16667	FALSE
10317	1	1	DUF1467 domain-containing protein	100	FALSE
10319	1	1	transcriptional regulator	100	FALSE
1032	1	10	hypothetical protein	10	FALSE
10322	1	10	Activator of Hsp90 ATPase 1 family protein	10	FALSE
10325	2	6	protein TolR	33.3333	FALSE
10329	1	4	membrane protein insertion efficiency factor YidD	25	FALSE
1033	1	10	D-glutamate deacylase	10	FALSE
1034	1	8	putative cobalamin synthesis protein CobW	12.5	FALSE
10340	2	2	RNA polymerase sigma factor	100	FALSE
10341	1	2	sulfonate ABC transporter substrate-binding protein	50	FALSE
10345	1	1	L%2CD-transpeptidase	100	FALSE
10347	3	22	polyhydroxyalkanoate depolymerase%2C intracellular	13.6364	FALSE
10353	1	52	major facilitator family transporter	1.92308	FALSE
10358	1	4	transcriptional regulator%2C MarR family	25	FALSE
10359	1	2	porin	50	FALSE
1036	2	33	glutathione-dependent formaldehyde-activating%2C GFA	6.06061	FALSE
10366	1	6	RNA pseudouridylate synthase family protein	16.6667	FALSE
10373	1	2	Tetratricopeptide TPR_2 repeat protein	50	FALSE
10379	1	3	hypothetical protein	33.3333	FALSE
1038	2	15	GAF modulated sigma54 specific transcriptional regulator%2C Fis family	13.3333	FALSE
10389	1	2	hypothetical protein	50	FALSE
10390	1	1	Urea ABC transporter ATPase protein UrtD	100	FALSE
10399	1	3	Amino acid ABC transporter%2C permease protein%2C 3-TM region%2C His/Glu/Gln/Arg/opine family	33.3333	FALSE
104	5	130	translation initiation factor IF-3	3.84615	FALSE
10400	1	52	amino acid ABC transporter%2C permease protein	1.92308	FALSE
10411	1	2	hypothetical protein	50	FALSE
10418	1	9	inner-membrane translocator	11.1111	FALSE
10434	1	2	hypothetical protein	50	FALSE
10441	1	2	HlyD family secretion protein	50	FALSE
10447	1	2	hypothetical protein	50	FALSE
10448	4	10	putative phage repressor	40	FALSE
10451	1	6	conserved hypothetical protein	16.6667	FALSE
10454	1	2	hypothetical protein	50	FALSE
10462	1	2	hypothetical protein	50	FALSE
1047	3	13	cyanuric acid amidohydrolase	23.0769	FALSE
10478	1	2	taurine ABC transporter permease	50	FALSE
10479	1	2	hypothetical protein	50	FALSE
10490	1	2	hypothetical protein	50	FALSE
10508	2	2	hypothetical protein	100	FALSE
10519	1	31	Lysine exporter protein (LYSE/YGGA)	3.22581	FALSE
10524	2	4	two component transcriptional regulator%2C winged helix family	50	FALSE
10529	1	3	photosystem reaction center subunit H	33.3333	FALSE
1053	1	6	hypothetical protein	16.6667	FALSE
10532	2	7	hypothetical protein	28.5714	FALSE
10536	1	2	peptide ABC transporter permease	50	FALSE
10538	2	29	putative two-component response regulator receiver protein	6.89655	FALSE
10540	1	6	putative IclR family transcriptional regulator	16.6667	FALSE
10556	2	55	acetyltransferase%2C GNAT family	3.63636	FALSE
10563	2	43	putative ATP-binding component of ABC transporter	4.65116	FALSE
10567	1	3	urea ABC transporter ATP-binding protein	33.3333	FALSE
10572	1	2	haloacid dehalogenase	50	FALSE
10585	6	115	argininosuccinate synthase	5.21739	FALSE
10587	8	36	ABC transporter%2C periplasmic oligopeptide-binding protein	22.2222	FALSE
10588	2	14	UDP-glucose 4-epimerase	14.2857	FALSE
1059	2	104	lemA protein%2C putative	1.92308	FALSE
106	6	131	ribosomal protein L35	4.58015	FALSE
10611	1	2	asparagine synthase (glutamine-hydrolyzing)	50	FALSE
10615	1	3	amidase	33.3333	FALSE
10619	1	6	transcriptional regulator%2C XRE family	16.6667	FALSE
10623	1	1	type IV secretion system protein VirD4	100	FALSE
10635	1	19	transcriptional regulator%2C TetR family	5.26316	FALSE
10637	1	1	ABC transporter permease	100	FALSE
1064	4	44	delta-1-pyrroline-5-carboxylate dehydrogenase	9.09091	FALSE
10641	1	8	major facilitator superfamily MFS_1	12.5	FALSE
10645	1	7	diguanylate cyclase/phosphodiesterase	14.2857	FALSE
10647	1	1	4-hydroxythreonine-4-phosphate dehydrogenase	100	FALSE
10649	1	51	transcriptional regulator%2C GntR family	1.96078	FALSE
1065	2	31	leucine-responsive regulatory protein	6.45161	FALSE
10650	1	2	ABC transporter permease	50	FALSE
10652	1	4	Sn-glycerol-3-phosphate transport system permease protein UgpA	25	FALSE
10654	2	11	MlrC domain protein	18.1818	FALSE
10660	1	4	3-oxoacyl-ACP reductase	25	FALSE
10664	1	4	magnesium transporter	25	FALSE
10665	1	1	hypothetical protein	100	FALSE
10666	1	2	Cytosine deaminase	50	FALSE
10676	1	5	ABC transporter ATP-binding protein	20	FALSE
10688	4	17	putative transcriptional regulator%2C LysR family	23.5294	FALSE
10691	1	3	MFS transporter	33.3333	FALSE
107	6	126	ribosomal protein L20	4.7619	FALSE
1071	2	108	conserved hypothetical protein	1.85185	FALSE
10714	1	2	HAD-superfamily hydrolase%2C subfamily IA%2C variant 3	50	FALSE
1072	3	94	conserved hypothetical protein	3.19149	FALSE
10724	1	5	amidase	20	FALSE
1073	4	94	channel protein%2C hemolysin III family	4.25532	FALSE
10733	13	96	conserved hypothetical protein	13.5417	FALSE
10748	1	3	hypothetical protein	33.3333	FALSE
10751	3	8	ABC transporter%2C permease protein	37.5	FALSE
10757	1	12	2-amino-4-hydroxy-6-hydroxymethyldihydro pteridine diphosphokinase	8.33333	FALSE
10759	1	8	acetyltransferase	12.5	FALSE
10763	1	5	glycine cleavage system protein T	20	FALSE
10764	1	7	Flp pilus assembly protein TadC	14.2857	FALSE
1077	2	22	short-chain dehydrogenase/reductase SDR	9.09091	FALSE
10777	1	15	hypothetical protein	6.66667	FALSE
10778	1	3	sugar ABC transporter permease	33.3333	FALSE
108	6	124	phenylalanyl-tRNA synthetase%2C alpha subunit	4.83871	FALSE
1080	4	17	L-carnitine dehydratase/bile acid-inducible protein F	23.5294	FALSE
10801	1	4	transcriptional regulator	25	FALSE
10803	1	75	oxidoreductase%2C Gfo/Idh/MocA family	1.33333	FALSE
10810	1	29	hypothetical protein associated with stress responsive alpha-beta barrel	3.44828	FALSE
10811	1	12	spermidine/putrescine ABC transporter ATPase subunit	8.33333	FALSE
10813	1	48	30S ribosomal protein S21 B	2.08333	FALSE
10814	2	31	hypothetical protein	6.45161	FALSE
10816	10	30	probable oxidoreductase protein	33.3333	FALSE
10822	40	71	hypothetical protein	56.338	FALSE
10830	5	100	conserved hypothetical protein	5	FALSE
10835	1	13	ABC transporter permease	7.69231	FALSE
10836	1	6	gluconolactonase	16.6667	FALSE
10840	1	13	DGPFAETKE family protein	7.69231	FALSE
10845	4	20	ABC transporter related	20	FALSE
10846	1	59	ribonuclease P protein component	1.69492	FALSE
10847	1	10	transcriptional regulator%2C TetR family	10	FALSE
10848	1	9	hypothetical protein	11.1111	FALSE
10852	1	14	putative transmembrane component of ABC transporter	7.14286	FALSE
10855	2	7	UDP-glucose 6-dehydrogenase	28.5714	FALSE
10856	2	72	transcriptional regulator%2C MerR family	2.77778	FALSE
10857	1	10	ATPase	10	FALSE
10864	1	10	Two component sensor kinase	10	FALSE
10869	3	6	efflux transporter%2C RND family%2C MFP subunit	50	FALSE
10870	1	15	Phosphomethylpyrimidine kinase	6.66667	FALSE
10879	1	4	fumarate hydratase	25	FALSE
1088	1	13	protein of unknown function DUF1688	7.69231	FALSE
1089	1	13	GTP cyclohydrolase II	7.69231	FALSE
10895	1	3	Thiamine pyrophosphate protein central region	33.3333	FALSE
109	5	132	phenylalanyl-tRNA synthetase%2C beta subunit	3.78788	FALSE
10903	1	6	NAD-dependent epimerase/dehydratase	16.6667	FALSE
10916	1	3	sugar ABC transporter permease	33.3333	FALSE
10918	1	8	UDP-N-acetylglucosamine enolpyruvyl transferase 2	12.5	FALSE
10919	2	3	oxidoreductase	66.6667	FALSE
10921	2	5	LacI family transcriptional regulator	40	FALSE
10924	2	4	protoheme IX farnesyltransferase	50	FALSE
10928	1	17	LysR family transcriptional regulator	5.88235	FALSE
10929	1	6	opgC protein	16.6667	FALSE
10930	3	65	conserved hypothetical protein	4.61538	FALSE
10931	1	62	BioY family protein	1.6129	FALSE
10932	2	27	glycosyl hydrolase	7.40741	FALSE
10937	2	70	conserved hypothetical protein	2.85714	FALSE
10948	6	11	oligopeptide/dipeptide ABC transporter%2C ATPase subunit	54.5455	FALSE
10955	1	18	sodium/calcium exchanger membrane region	5.55556	FALSE
10957	1	2	hypothetical protein	50	FALSE
10959	1	5	putative ATP synthase protein I	20	FALSE
1096	1	5	signal peptide protein	20	FALSE
10962	3	12	putative acetyltransferase protein	25	FALSE
10963	2	10	lipase/esterase	20	FALSE
10964	1	14	spermidine/putrescine ABC transporter ATP-binding protein	7.14286	FALSE
10965	2	3	oxidoreductase	66.6667	FALSE
10967	4	17	hypothetical protein	23.5294	FALSE
1097	1	7	hypothetical protein	14.2857	FALSE
10971	1	3	hypothetical protein	33.3333	FALSE
10973	2	3	hypothetical protein	66.6667	FALSE
10974	5	17	short-chain dehydrogenase/reductase SDR	29.4118	FALSE
10975	1	17	FAD dependent oxidoreductase	5.88235	FALSE
10977	2	3	aliphatic sulfonates ABC transporter substrate-binding protein	66.6667	FALSE
10979	1	3	hydrolase	33.3333	FALSE
1098	1	86	transcription elongation factor GreA domain protein	1.16279	FALSE
10980	1	7	putative glycine betaine/L-proline transport ATP binding subunit	14.2857	FALSE
10986	1	3	ABC transporter ATP-binding protein	33.3333	FALSE
10988	2	5	ATPase component of ABC-type sugar transporter	40	FALSE
10989	6	58	transcriptional regulator%2C LysR family	10.3448	FALSE
10990	1	6	hydroxypyruvate reductase	16.6667	FALSE
10994	1	38	purine nucleoside phosphorylase	2.63158	FALSE
10995	1	1	glyoxylate/hydroxypyruvate reductase A	100	FALSE
110	1	22	protein of unknown function DUF81	4.54545	FALSE
1102	2	124	conserved hypothetical protein	1.6129	FALSE
1103	4	12	hypothetical protein	33.3333	FALSE
11038	1	74	copper-translocating P-type ATPase	1.35135	FALSE
1104	6	93	3'(2')%2C5'-bisphosphate nucleotidase	6.45161	FALSE
1105	6	131	conserved hypothetical protein	4.58015	FALSE
11053	1	6	putative%2C related to broad specificity phosphatase	16.6667	FALSE
1106	3	13	hypothetical protein	23.0769	FALSE
11064	4	10	virB10 protein homolog	40	FALSE
1107	1	131	cell cycle transcriptional regulator CtrA	0.763359	FALSE
11071	1	4	histidine kinase	25	FALSE
1108	5	64	flagellum-specific ATP synthase	7.8125	FALSE
1109	1	120	conserved hypothetical protein	0.833333	FALSE
11093	1	2	tRNA modification GTPase TrmE	50	FALSE
11098	1	2	macrolide ABC transporter permease/ATP-binding protein MacB	50	FALSE
11106	4	14	recombinase	28.5714	FALSE
11109	1	3	ABC transporter permease	33.3333	FALSE
11114	3	10	short-chain dehydrogenase/reductase SDR	30	FALSE
11116	1	4	leucine/isoleucine/valine transporter subunit%3B ATP-binding component of ABC superfamily	25	FALSE
1112	1	7	transcriptional regulatory protein AraC family	14.2857	FALSE
11122	1	13	short-chain dehydrogenase/reductase SDR	7.69231	FALSE
11123	6	82	conserved hypothetical protein	7.31707	FALSE
1113	1	9	hypothetical protein	11.1111	FALSE
11131	1	3	Glycerophosphodiester phosphodiesterase family protein	33.3333	FALSE
11132	1	85	amino acid ABC transporter%2C periplasmic amino acid-binding protein	1.17647	FALSE
11134	2	21	diacylglycerol kinase	9.52381	FALSE
11136	1	15	Transcription regulator tetR family protein	6.66667	FALSE
1114	8	66	flagellar biosynthesis protein FlhA	12.1212	FALSE
11140	2	35	putative dehydrogenase	5.71429	FALSE
11144	2	6	hypothetical protein	33.3333	FALSE
11146	1	2	nuclear transport factor 2 family protein	50	FALSE
11155	1	5	heat resistant agglutinin 1 protein	20	FALSE
11156	1	15	transcriptional regulator%2C AsnC family	6.66667	FALSE
11161	1	3	FAD-binding oxidoreductase	33.3333	FALSE
11165	1	22	histidine kinase	4.54545	FALSE
11169	1	9	Lipoprotein signal peptidase	11.1111	FALSE
1117	1	21	putative Copper tolerance protein	4.7619	FALSE
1118	1	25	multicopper oxidase type 3	4	FALSE
11186	1	3	sugar ABC transporter permease	33.3333	FALSE
1119	1	24	outer membrane efflux protein	4.16667	FALSE
11195	1	6	Probable ribonuclease VapC	16.6667	FALSE
1120	2	9	hypothetical protein	22.2222	FALSE
11205	1	5	tellurium resistance protein TerC	20	FALSE
1121	2	17	hypothetical protein	11.7647	FALSE
11211	2	18	putative transmembrane protein	11.1111	FALSE
1122	1	35	hypothetical protein	2.85714	FALSE
11220	3	8	putative polar amino acid ABC transporter%2C inner membrane subunit	37.5	FALSE
11225	1	6	type III effector Hrp-dependent outers	16.6667	FALSE
1123	1	20	transcriptional regulator%2C TetR family	5	FALSE
11231	1	2	amino acid ABC transporter permease	50	FALSE
11232	1	3	ABC transporter substrate-binding protein	33.3333	FALSE
11233	2	3	monooxygenase	66.6667	FALSE
1124	1	20	Putative xanthine dehydrogenase yagT iron-sulfur-binding subunit	5	FALSE
1125	1	10	molybdopterin dehydrogenase	10	FALSE
11251	1	3	XRE family transcriptional regulator	33.3333	FALSE
11256	1	6	Transcriptional regulator%2C GntR family	16.6667	FALSE
1126	2	4	hypothetical protein	50	FALSE
11266	1	19	Endoribonuclease L-PSP	5.26316	FALSE
1127	6	30	transcriptional regulator%2C XRE family with cupin sensor	20	FALSE
11271	2	4	protochlorophyllide reductase protein BchL	50	FALSE
1128	4	37	aminotransferase class-III	10.8108	FALSE
11281	2	5	high-affinity branched-chain amino acid transport%2C ATP-binding protein	40	FALSE
11282	1	15	bis(5'nucleosyl)-tetraphosphatase%2C ApaH	6.66667	FALSE
11285	1	4	2-dehydropantoate 2-reductase	25	FALSE
11288	8	36	phosphonate metabolism	22.2222	FALSE
1129	4	20	D-amino acid dehydrogenase small subunit	20	FALSE
11299	1	7	protein of unknown function DUF1058	14.2857	FALSE
113	1	14	hypothetical protein	7.14286	FALSE
1130	1	12	XRE family transcriptional regulator	8.33333	FALSE
1132	1	5	amino acid ABC transporter permease protein	20	FALSE
11326	1	5	transcriptional regulator%2C LysR family	20	FALSE
1134	1	9	ABC transporter ATP-binding protein	11.1111	FALSE
1136	1	4	oxidoreductase	25	FALSE
11360	1	8	hypothetical protein	12.5	FALSE
11362	10	33	mannitol dehydrogenase	30.303	FALSE
11378	1	6	adenylate/guanylate cyclase	16.6667	FALSE
11397	1	7	secretion protein HlyD family protein	14.2857	FALSE
11406	1	16	transcriptional regulator%2C LysR family	6.25	FALSE
11411	1	2	flagellar hook-basal body complex protein FliE	50	FALSE
11435	3	21	glycosyl transferase%2C WecB/TagA/CpsF family	14.2857	FALSE
11440	1	5	transposase IS3/IS911 family protein	20	FALSE
11456	9	15	cellulose synthase catalytic subunit (UDP-forming)	60	FALSE
11466	1	2	molybdopterin dehydrogenase FAD-binding protein	50	FALSE
11472	1	1	hypothetical protein	100	FALSE
11494	1	2	membrane protein	50	FALSE
115	2	112	conserved hypothetical protein	1.78571	FALSE
1150	1	19	hypothetical protein	5.26316	FALSE
11506	31	74	NADH oxidoreductase%2C putative	41.8919	FALSE
1151	1	10	hypothetical protein	10	FALSE
11510	4	99	conserved hypothetical protein	4.0404	FALSE
11519	1	14	putative transcriptional regulator%2C LysR family	7.14286	FALSE
11535	1	4	SCP-like extracellular protein	25	FALSE
1154	1	6	membrane protein	16.6667	FALSE
11540	1	1	hypothetical protein	100	FALSE
11541	1	1	hypothetical protein	100	FALSE
11545	1	2	hypothetical protein	50	FALSE
11560	1	53	conserved hypothetical protein	1.88679	FALSE
11567	3	27	transcriptional regulator%2C LysR family	11.1111	FALSE
11572	4	71	conserved hypothetical protein	5.6338	FALSE
11584	1	6	secretion protein HylD	16.6667	FALSE
11589	2	3	peptide ABC transporter substrate-binding protein	66.6667	FALSE
116	2	11	major facilitator superfamily MFS_1	18.1818	FALSE
1160	2	7	antirepressor	28.5714	FALSE
11608	1	11	hypothetical protein	9.09091	FALSE
11614	1	8	GntR family transcriptional regulator	12.5	FALSE
1162	1	10	hypothetical protein	10	FALSE
11623	1	1	Transglycosylase-associated protein	100	FALSE
11637	1	1	oligopeptide transporter subunit%3B ATP-binding component of ABC superfamily	100	FALSE
1164	4	12	protein of unknown function DUF736	33.3333	FALSE
11647	1	1	enoyl-CoA hydratase	100	FALSE
11662	1	5	thioesterase superfamily protein	20	FALSE
11669	1	2	P-type conjugative transfer protein TrbJ	50	FALSE
1167	1	12	conserved hypothetical protein	8.33333	FALSE
11672	1	1	hypothetical protein	100	FALSE
11678	3	31	putative ribose transport system%2C inner-membrane translocator	9.67742	FALSE
1168	1	10	Peptidase S26%2C conserved region	10	FALSE
11681	2	14	alanine racemase	14.2857	FALSE
11686	1	7	transcriptional regulator%2C TetR family	14.2857	FALSE
11688	30	74	portal protein%2C HK97 family	40.5405	TRUE
11696	1	3	Hypothetical protein	33.3333	FALSE
117	1	9	putative multidrug resistance protein	11.1111	FALSE
1171	2	11	conserved hypothetical protein	18.1818	FALSE
1172	1	12	TRAG family protein	8.33333	FALSE
1173	3	7	Conjugal transfer protein TrbB	42.8571	FALSE
11730	1	3	chemotaxis protein CheY	33.3333	FALSE
11731	1	1	ABC transporter permease	100	FALSE
11734	1	12	dihydrodipicolinate synthetase	8.33333	FALSE
11749	1	12	RNA polymerase%2C sigma-24 subunit%2C ECF subfamily	8.33333	FALSE
1175	4	10	conjugal transfer protein	40	FALSE
11753	1	2	L-arabinose transport system permease protein AraQ	50	FALSE
11754	1	3	ABC transporter%2C permease protein	33.3333	FALSE
1176	3	6	conjugal transfer protein TrbE	50	FALSE
1177	4	8	conjugal transfer protein TrbJ	50	FALSE
11779	2	45	drug resistance transporter%2C Bcr/CflA family	4.44444	FALSE
1178	3	7	conjugal transfer protein TrbF	42.8571	FALSE
11792	1	7	transcriptional regulator%2C LysR family	14.2857	FALSE
11797	1	8	GCN5-related N-acetyltransferase	12.5	FALSE
118	3	125	endonuclease III	2.4	FALSE
1180	6	9	conjugal transfer protein TrbG	66.6667	FALSE
11802	1	1	branched-chain amino acid ABC transporter substrate-binding protein	100	FALSE
11807	2	22	predicted transcriptonal regulator%2C LysR family	9.09091	FALSE
1181	1	2	conjugal transfer protein TraI	50	FALSE
11811	4	26	binding-protein-dependent transport systems inner membrane component	15.3846	FALSE
11814	2	20	Serine-type D-Ala-D-Ala carboxypeptidase	10	FALSE
11819	1	5	sorbosone dehydrogenase	20	FALSE
1182	3	10	conjugal transfer protein	30	FALSE
11820	2	13	taurine ABC transporter%2C periplasmic binding protein	15.3846	FALSE
11824	1	2	polyketide cyclase	50	FALSE
11826	1	12	transcriptional regulator%2C MarR family	8.33333	FALSE
1183	2	11	hypothetical protein	18.1818	FALSE
11831	1	6	peptidase S41	16.6667	FALSE
11835	2	6	phosphate transport system regulatory protein PhoU	33.3333	FALSE
11841	1	4	sn-glycerol 3-phosphate ABC transporter	25	FALSE
11849	3	33	glutamine synthetase	9.09091	FALSE
1185	1	12	taurine dioxygenase	8.33333	FALSE
11858	1	1	cytochrome bo(3) ubiquinol oxidase subunit 1	100	FALSE
11860	1	3	LacI family transcriptional regulator	33.3333	FALSE
11861	1	4	GYD family protein	25	FALSE
11873	1	8	Mandelate racemase/muconate lactonizing protein	12.5	FALSE
1188	1	12	short-chain dehydrogenase/reductase SDR	8.33333	FALSE
11891	3	5	multidrug transporter subunit MdtC	60	FALSE
11897	2	7	two component transcriptional regulator%2C winged helix family	28.5714	FALSE
11899	1	4	hypothetical protein	25	FALSE
119	2	102	conserved hypothetical protein	1.96078	FALSE
11900	2	28	outer membrane protein%2C hypothetical	7.14286	FALSE
11918	1	2	septum site-determining protein MinD	50	FALSE
11928	2	14	ABC transporter related	14.2857	FALSE
11932	1	3	spermidine/putrescine ABC transporter	33.3333	FALSE
11934	2	7	RND family efflux transporter%2C MFP subunit	28.5714	FALSE
11938	2	2	hypothetical protein	100	FALSE
11945	1	1	ABC transporter ATP-binding protein	100	FALSE
1195	1	5	transposase	20	FALSE
11961	2	8	hypothetical protein	25	FALSE
11968	1	55	sensory box histidine kinase	1.81818	FALSE
1197	1	5	transposase	20	FALSE
11970	1	8	putative diguanylate cyclase (GGDEF)/phosphodiesterase (EAL) with PAS domain precursor	12.5	FALSE
11972	1	8	potassium transporter protein	12.5	FALSE
11993	1	1	FAD dependent oxidoreductase	100	FALSE
11997	1	8	binding--dependent transport system inner membrane component family protein	12.5	FALSE
120	1	96	ada regulatory protein	1.04167	FALSE
12001	20	70	conserved hypothetical protein	28.5714	FALSE
12005	1	21	putative sugar ABC transporter%2C permease protein	4.7619	FALSE
12008	1	3	putative RNA adenine methylase transferase	33.3333	FALSE
12009	1	17	ABC transporter related	5.88235	FALSE
12018	1	2	Probable ribonuclease VapC	50	FALSE
12020	1	4	serine/threonine-protein kinase pkn1	25	FALSE
12027	1	1	antirestriction protein ArdC	100	FALSE
12028	1	1	hypothetical protein	100	FALSE
12033	3	5	enoyl-CoA hydratase/isomerase family protein	60	FALSE
1204	1	6	AAA family ATPase	16.6667	FALSE
12042	1	6	ABC transporter related	16.6667	FALSE
12045	1	1	ABC transporter permease	100	FALSE
1205	2	4	IS21 family transposase	50	FALSE
1208	4	100	3-methyl-2-oxobutanoate hydroxymethyltransferase	4	FALSE
12091	1	5	glycerol-3-phosphate ABC transporter ATP-binding protein	20	FALSE
12097	1	5	transcriptional regulator%2C AraC family	20	FALSE
121	1	77	phosphoglycerate mutase 1 family protein	1.2987	FALSE
12105	1	1	AsnC family transcriptional regulator	100	FALSE
12112	1	5	helicase domain protein	20	FALSE
12117	1	8	histidine kinase	12.5	FALSE
12127	1	37	thymidine phosphorylase	2.7027	FALSE
12128	1	9	Polyol ABC transporter%2C ATP-binding protein MtlK	11.1111	FALSE
12133	4	17	hypothetical protein	23.5294	FALSE
12136	2	15	efflux transporter%2C RND family%2C MFP subunit	13.3333	FALSE
12137	2	23	hypothetical protein	8.69565	FALSE
12139	44	91	capsule polysaccharide export protein%2C putative	48.3516	FALSE
12144	4	103	conserved hypothetical protein	3.8835	FALSE
12159	1	11	exodeoxyribonuclease III	9.09091	FALSE
1216	2	48	NAD(P)(+) transhydrogenase (AB-specific)	4.16667	FALSE
1217	2	33	ATPase%2C AAA family protein	6.06061	FALSE
1218	2	7	Extra-cytoplasmic solute receptor	28.5714	FALSE
12186	1	1	Chemotaxis protein methyltransferase CheR	100	FALSE
12188	1	4	two component transcriptional regulator%2C LuxR family	25	FALSE
12192	1	10	ABC transporter ATP-binding protein	10	FALSE
122	1	78	dihydrodipicolinate reductase	1.28205	FALSE
12214	1	5	Rieske (2Fe-2S) protein	20	FALSE
1222	1	12	monooxygenase	8.33333	FALSE
12222	1	93	transglycosylase-related protein	1.07527	FALSE
12225	1	3	hypothetical protein	33.3333	FALSE
12228	1	2	glutathione-dependent formaldehyde-activating protein	50	FALSE
12241	1	3	glycosyl transferase	33.3333	FALSE
12250	1	7	hypothetical protein	14.2857	FALSE
12260	1	4	extracellular solute-binding protein	25	FALSE
12267	1	2	ABC transporter%2C ATP-binding subunit%2C PQQ-dependent alcohol dehydrogenase system	50	FALSE
12269	1	2	creatininase	50	FALSE
1227	1	9	probable carbon monoxide dehydrogenase medium chain	11.1111	FALSE
12288	1	3	N-carbamyl-L-amino acid hydrolase	33.3333	FALSE
12289	1	1	thiamine pyrophosphate enzyme-like protein	100	FALSE
12291	1	13	Alkanesulfonate monooxygenase	7.69231	FALSE
12297	1	4	acyl-CoA dehydrogenase	25	FALSE
12305	1	1	alcohol dehydrogenase	100	FALSE
1231	1	6	ABC transporter ATP-binding protein	16.6667	FALSE
12314	3	105	DNA-binding protein HU	2.85714	FALSE
12325	1	5	ATP-dependent RNA helicase	20	FALSE
12326	1	2	hypothetical protein	50	FALSE
12328	1	2	hypothetical protein	50	FALSE
12339	1	2	GntR family transcriptional regulator	50	FALSE
1234	1	5	ABC transporter permease	20	FALSE
12340	6	16	tonB protein	37.5	FALSE
12345	1	1	negative regulator of septation ring formation	100	FALSE
12348	1	4	ABC transporter	25	FALSE
12363	1	2	sulfatase	50	FALSE
12366	1	5	SPW repeat-containing protein	20	FALSE
12368	2	3	cytochrome c	66.6667	FALSE
1237	1	7	multi-sensor signal transduction histidine kinase	14.2857	FALSE
12374	1	6	transcriptional regulator%2C LysR family	16.6667	FALSE
12377	1	5	benzoate-CoA ligase	20	FALSE
12384	1	7	aldehyde oxidase and xanthine dehydrogenase molybdopterin binding protein	14.2857	FALSE
12398	1	9	putative glycerate dehydrogenase	11.1111	FALSE
124	6	122	orotidine 5-phosphate decarboxylase	4.91803	FALSE
1240	3	60	bacterioferritin	5	FALSE
12404	3	64	transcriptional regulator%2C IclR family	4.6875	FALSE
1241	1	1	transposase	100	FALSE
12412	2	55	NADP-dependent malic enzyme	3.63636	FALSE
12421	2	3	spermidine/putrescine ABC transporter ATP-binding protein	66.6667	FALSE
12424	3	7	multidrug resistance protein MdtC	42.8571	FALSE
12427	1	3	sugar ABC transporter ATP-binding protein	33.3333	FALSE
12428	2	7	ABC-type branched-chain amino acid transport system%2C periplasmic component	28.5714	FALSE
1244	1	2	IS256 family transposase	50	FALSE
12440	1	2	adenylate cyclase	50	FALSE
12442	1	2	RNA polymerase subunit sigma-24	50	FALSE
1245	1	4	transposase	25	FALSE
12456	1	1	mannosyltransferase	100	FALSE
12458	1	2	peptide ABC transporter substrate-binding protein	50	FALSE
12470	1	4	dimethylmenaquinone methyltransferase	25	FALSE
12476	2	8	2%2C5-diketo-D-gluconate reductase B	25	FALSE
1248	2	26	protein of unknown function DUF214	7.69231	FALSE
12480	1	1	dihydropyrimidine dehydrogenase subunit A	100	FALSE
12498	1	1	hypothetical protein	100	FALSE
125	1	21	NADPH-dependent FMN reductase	4.7619	FALSE
12506	10	16	hypothetical protein	62.5	FALSE
12525	1	1	hypothetical protein	100	FALSE
12541	1	4	glucose-methanol-choline oxidoreductase	25	FALSE
12544	1	1	P-type conjugative transfer protein TrbG	100	FALSE
12550	1	10	iojap-related protein	10	FALSE
12556	3	66	mandelate racemase/muconate lactonizing enzyme family protein	4.54545	FALSE
12565	1	2	LysR family transcriptional regulator	50	FALSE
12566	1	4	putative quinol oxidase subunit I transmembrane protein	25	FALSE
12567	2	5	putative quinol oxidase subunit II transmembrane protein	40	FALSE
12573	1	1	Crp/Fnr family transcriptional regulator	100	FALSE
12575	3	25	conserved hypothetical protein	12	FALSE
12586	1	3	putative acyltransferase	33.3333	FALSE
12588	1	86	histidinol-phosphate aminotransferase%2C putative	1.16279	FALSE
1260	6	33	ISBm1%2C transposase orfA	18.1818	FALSE
12607	8	33	ISBm1 ORFC	24.2424	FALSE
1262	5	42	IS5 family element%2C transposase orfB	11.9048	FALSE
12632	2	9	extracellular solute-binding%2C family 1	22.2222	FALSE
12633	2	8	binding-protein-dependent transport system inner membrane component	25	FALSE
12649	1	7	transcriptional regulator	14.2857	FALSE
12661	2	8	LysR family transcriptional regulator	25	FALSE
12672	1	2	hypothetical protein	50	FALSE
12673	1	1	hypothetical protein	100	FALSE
12681	1	1	putative RNA polymerase ECF-type sigma factor	100	FALSE
12698	1	1	hypothetical protein	100	FALSE
12699	1	2	hypothetical protein	50	FALSE
127	9	131	chaperone protein DnaJ	6.87023	FALSE
12700	1	2	putative transcriptional regulatory protein XRE family	50	FALSE
12701	1	2	hypothetical protein	50	FALSE
12708	1	4	PAS/PAC sensor signal transduction histidine kinase	25	FALSE
12712	1	1	probable exopolysaccharide production protein	100	FALSE
12724	14	80	ABC transporter%2C ATP-binding protein	17.5	FALSE
12729	1	1	adenylate/guanylate cyclase with TPR repeats	100	FALSE
12739	3	5	hypothetical protein	60	FALSE
12744	1	2	hypothetical protein	50	FALSE
12751	1	2	hypothetical protein	50	FALSE
1276	1	18	efflux transporter%2C RND family%2C MFP subunit	5.55556	FALSE
12763	1	3	hypothetical protein	33.3333	FALSE
12764	1	3	transcriptional regulator	33.3333	FALSE
1277	1	15	protein of unknown function DUF1656	6.66667	FALSE
12777	1	1	hypothetical protein	100	FALSE
1278	1	16	Fusaric acid resistance protein conserved region	6.25	FALSE
12795	1	22	aldo/keto reductase	4.54545	FALSE
128	11	132	chaperone protein DnaK	8.33333	FALSE
12801	6	29	putative transmembrane component of ABC transporter	20.6897	FALSE
12804	3	68	transporter MFS superfamily	4.41176	FALSE
1281	1	5	3-hydroxybutyrate dehydrogenase	20	FALSE
12816	1	6	hypothetical protein	16.6667	FALSE
1282	1	12	Acetoacetate decarboxylase	8.33333	FALSE
12827	1	6	AraC family transcriptional regulator	16.6667	FALSE
1283	1	7	membrane protein	14.2857	FALSE
12831	1	2	ABC transporter	50	FALSE
1284	1	4	hypothetical protein	25	FALSE
1285	1	6	hypothetical protein	16.6667	FALSE
12856	2	16	major facilitator superfamily MFS_1	12.5	FALSE
1286	1	3	hypothetical protein	33.3333	FALSE
12861	1	5	diaminobutyrate--2-oxoglutarate transaminase	20	FALSE
1287	1	5	hypothetical protein	20	FALSE
12875	10	49	mannosyltransferase%2C putative	20.4082	FALSE
1288	1	5	hypothetical protein	20	FALSE
12895	1	2	transcriptional regulator%2C LysR family	50	FALSE
12898	1	1	ABC transporter substrate-binding protein	100	FALSE
12901	3	6	arginine ABC transporter ATP-binding protein	50	FALSE
1291	1	7	transcriptional regulatory protein	14.2857	FALSE
12920	1	2	hypothetical protein	50	FALSE
12923	1	1	class I SAM-dependent methyltransferase	100	FALSE
12927	2	4	DNA polymerase	50	FALSE
12932	2	6	Flp pilus assembly protein TadG	33.3333	FALSE
1294	2	25	acriflavin resistance protein	8	FALSE
12968	1	3	Ku protein	33.3333	FALSE
12972	2	9	alpha/beta hydrolase fold	22.2222	FALSE
12976	1	25	conserved hypothetical protein	4	FALSE
12977	1	8	hypothetical protein	12.5	FALSE
12980	1	11	CDP-paratose 2-epimerase	9.09091	FALSE
12982	1	1	hypothetical protein	100	FALSE
12983	1	5	Inner membrane transport permease YhhJ	20	FALSE
12986	1	5	polar amino acid ABC transporter permease	20	FALSE
13	1	95	pirin-related protein	1.05263	FALSE
130	35	113	pyrazinamidase/nicotinamidase	30.9735	FALSE
13000	1	8	LuxR family transcriptional regulator	12.5	FALSE
1301	1	14	probable sulfate transporter	7.14286	FALSE
13015	1	4	Glycine/D-amino acid oxidase%2C deaminating	25	FALSE
13025	3	84	conserved hypothetical protein TIGR00278	3.57143	FALSE
13041	1	3	cytochrome C	33.3333	FALSE
13047	1	6	cAMP-binding protein	16.6667	FALSE
13050	16	76	cadmium-translocating P-type ATPase	21.0526	FALSE
13054	2	4	PilT protein domain protein	50	FALSE
1306	7	90	conserved hypothetical protein	7.77778	FALSE
13066	1	67	amino acid ABC transporter%2C permease protein	1.49254	FALSE
13087	2	10	D-isomer specific 2-hydroxyacid dehydrogenase%2C NAD-binding	20	FALSE
1309	1	13	putative membrane protein	7.69231	FALSE
13095	1	3	secretion protein	33.3333	FALSE
131	1	50	GrpE protein	2	FALSE
13105	1	9	putative long-chain-fatty-acid--CoA ligase protein	11.1111	FALSE
13107	1	4	aldolase	25	FALSE
1311	1	7	hypothetical protein	14.2857	FALSE
13113	3	9	adenylate/guanylate cyclase with Chase sensor	33.3333	FALSE
13114	1	17	alpha/beta hydrolase fold	5.88235	FALSE
13116	1	16	transcriptional regulator%2C AraC type	6.25	FALSE
13117	1	6	nitrogen regulation protein NR	16.6667	FALSE
1312	1	13	conserved hypothetical protein	7.69231	FALSE
13121	1	1	spermidine/putrescine ABC transporter ATP-binding protein	100	FALSE
13122	1	23	transcriptional regulator%2C TetR family	4.34783	FALSE
13123	7	64	transcriptional regulator%2C TetR family	10.9375	FALSE
13124	3	33	putative transcriptional regulator%2C GntR family	9.09091	FALSE
13125	1	3	carboxylesterase	33.3333	FALSE
13143	1	3	LysR family transcriptional regulator	33.3333	FALSE
13144	1	8	Inorganic diphosphatase	12.5	FALSE
13146	1	5	amidohydrolase	20	FALSE
13148	1	4	zinc-dependent alcohol dehydrogenase	25	FALSE
13153	2	24	putative RbsD/FucU transport protein	8.33333	FALSE
13154	1	2	Protein of unknown function DUF2493	50	FALSE
13158	1	6	peptide ABC transporter	16.6667	FALSE
1316	2	22	acetate kinase	9.09091	FALSE
13167	1	2	inner-membrane translocator	50	FALSE
13168	1	3	LacI family transcriptional regulator	33.3333	FALSE
13174	1	2	transcriptional regulator	50	FALSE
13183	1	7	HlyD family secretion protein	14.2857	FALSE
13188	3	20	RNA polymerase%2C sigma-24 subunit%2C ECF subfamily	15	FALSE
13191	1	2	ABC transporter permease	50	FALSE
13192	1	2	ABC transporter permease	50	FALSE
132	6	124	heat-inducible transcription repressor HrcA	4.83871	FALSE
13212	1	4	glutathione transport system permease protein gsiC	25	FALSE
13230	1	7	NADPH-dependent F420 reductase	14.2857	FALSE
13241	1	1	hypothetical protein	100	FALSE
13253	1	2	heavy-metal resistance	50	FALSE
13256	7	8	conserved hypothetical protein contains tetratricopeptide protein domain	87.5	FALSE
13257	1	2	NAD(P)-dependent oxidoreductase	50	FALSE
13262	1	2	dihydroxy-acid dehydratase	50	FALSE
1327	2	11	MFS permease	18.1818	FALSE
13271	1	2	chemotaxis protein CheR	50	FALSE
1328	1	23	dihydrolipoamide dehydrogenase	4.34783	FALSE
13284	1	21	hypothetical protein	4.7619	FALSE
13290	1	3	ABC di/oligopeptide transporter	33.3333	FALSE
133	6	115	ribonuclease PH	5.21739	FALSE
13303	1	3	GntR family transcriptional regulator	33.3333	FALSE
13304	2	8	transketolase	25	FALSE
13328	1	3	DUF1800 domain-containing protein	33.3333	FALSE
13340	1	1	putative adenylate cyclase 3	100	FALSE
13343	1	5	LysR family transcriptional regulator	20	FALSE
13353	1	1	drug resistance transporter%2C EmrB/QacA subfamily	100	FALSE
13357	1	1	hypothetical protein	100	FALSE
13362	1	2	LysR family transcriptional regulator	50	FALSE
13363	1	5	ABC transporter	20	FALSE
1337	1	76	lipoprotein%2C YaeC family	1.31579	FALSE
13370	2	3	spermidine/putrescine ABC transporter permease	66.6667	FALSE
13374	1	5	3-beta hydroxysteroid dehydrogenase	20	FALSE
13395	1	4	LysR family transcriptional regulator	25	FALSE
13399	2	6	hypothetical protein	33.3333	FALSE
134	6	131	ham1 protein	4.58015	FALSE
1340	1	14	hypothetical protein	7.14286	FALSE
13400	1	59	transcriptional regulator%2C TetR family	1.69492	FALSE
13405	1	4	putative permease component of ABC transporter	25	FALSE
13415	2	2	hydroxyacid dehydrogenase	100	FALSE
13419	1	4	secretion protein HlyD	25	FALSE
13431	8	102	D-alanyl-D-alanine carboxypeptidase	7.84314	FALSE
13441	1	3	carbohydrate ABC transporter permease	33.3333	FALSE
13447	1	7	histidine kinase	14.2857	FALSE
13448	1	81	hypothetical protein	1.23457	FALSE
1345	1	102	conserved hypothetical protein	0.980392	FALSE
13454	3	9	transcriptional regulator%2C LysR family	33.3333	FALSE
13456	8	29	putative transmembrane component of ABC transporter	27.5862	FALSE
13466	1	7	maleylacetoacetate isomerase	14.2857	FALSE
13468	1	1	Multidrug resistance protein MdtN	100	FALSE
13469	1	4	2-keto-4-pentenoate hydratase-like protein	25	FALSE
1348	1	7	porin	14.2857	FALSE
13488	1	1	glucose 1-dehydrogenase	100	FALSE
13489	1	2	ABC transporter related protein	50	FALSE
13491	4	14	protease Do	28.5714	FALSE
135	7	129	oxygen-independent coproporphyrinogen III oxidase%2C putative	5.42636	FALSE
1350	3	27	putative dienelactone hydrolase family protein	11.1111	FALSE
13505	1	5	polar amino acid ABC transporter%2C inner membrane subunit	20	FALSE
13523	1	2	Extracellular ligand-binding receptor	50	FALSE
13526	1	1	GntR family transcriptional regulator	100	FALSE
13527	2	4	peptide ABC transporter ATP-binding protein	50	FALSE
1353	1	7	CbbY/CbbZ/GpH/YieH family hydrolase	14.2857	FALSE
13535	2	11	beta-lactamase%2C class C	18.1818	FALSE
13537	1	5	glutathione S-transferase	20	FALSE
13538	1	3	invasion associated locus B	33.3333	FALSE
13539	1	20	protein of unknown function DUF1232	5	FALSE
1354	3	16	HAD-superfamily hydrolase%2C subfamily IA%2C variant 3	18.75	FALSE
13543	1	4	GntR domain protein	25	FALSE
13553	6	36	O-methyltransferase	16.6667	FALSE
13556	2	9	sugar ABC transporter permease	22.2222	FALSE
13559	1	16	putative permease component of ABC transporter	6.25	FALSE
13566	1	14	ABC transporter permease	7.14286	FALSE
13573	1	7	ABC transporter related protein	14.2857	FALSE
13576	1	11	beta-lactamase	9.09091	FALSE
13578	1	9	ABC transporter permease	11.1111	FALSE
1358	1	10	ABC transporter substrate-binding protein	10	FALSE
13587	1	11	3-carboxy-cis%2Ccis-muconate cycloisomerase	9.09091	FALSE
13594	1	6	binding--dependent transport system inner membrane component family protein	16.6667	FALSE
13596	1	17	Alcohol dehydrogenase GroES domain protein	5.88235	FALSE
136	3	24	Extracellular ligand-binding receptor	12.5	FALSE
13601	2	10	major facilitator superfamily MFS_1	20	FALSE
13607	1	1	aromatic acid decarboxylase	100	FALSE
13626	1	2	binding-protein-dependent transport systems inner membrane component	50	FALSE
13627	14	58	TonB-dependent receptor	24.1379	FALSE
13630	1	3	monooxygenase FAD-binding	33.3333	FALSE
13634	1	11	LysR family transcriptional regulator	9.09091	FALSE
1364	1	14	ABC transporter ATP-binding protein	7.14286	FALSE
13641	1	5	double-strand break repair protein AddB	20	FALSE
13648	1	5	C4-dicarboxylate ABC transporter	20	FALSE
1365	1	10	2-haloalkanoic acid dehalogenase	10	FALSE
13655	1	26	xylose ABC transporter%2C ATP-binding protein	3.84615	FALSE
13657	1	14	hypothetical protein	7.14286	FALSE
1366	2	52	probable oxidoreductase OrdL	3.84615	FALSE
13662	1	14	aldo/keto reductase	7.14286	FALSE
13673	1	4	thiosulfate sulfurtransferase	25	FALSE
13676	1	6	Acyl-CoA dehydrogenase%2C type 2-like	16.6667	FALSE
1368	1	9	extracellular solute-binding protein family 1	11.1111	FALSE
13682	3	63	transcriptional regulator%2C AraC family	4.7619	FALSE
13686	2	13	Exopolysaccharide synthesis ExoD	15.3846	FALSE
13690	1	3	two component transcriptional regulator	33.3333	FALSE
13694	1	7	NADH:flavin oxidoreductase	14.2857	FALSE
13696	1	58	transglycosylase-associated protein%2C putative	1.72414	FALSE
137	6	126	tetrapyrrole methylase family protein	4.7619	FALSE
13702	1	2	peptide ABC transporter permease	50	FALSE
13705	1	17	HAD-superfamily hydrolase%2C subfamily IIA	5.88235	FALSE
13708	1	5	ABC transporter permease	20	FALSE
1371	2	34	aspartate racemase protein	5.88235	FALSE
13716	1	1	peptidase M16	100	FALSE
13717	6	22	conserved hypothetical protein	27.2727	FALSE
1373	1	9	transcriptional regulatory protein	11.1111	FALSE
13731	2	4	Lactose transport system permease protein LacG	50	FALSE
13732	2	6	Lactose transport ATP-binding protein LacK	33.3333	FALSE
13754	1	55	ribosomal protein S6	1.81818	FALSE
13756	1	2	ABC transporter ATP-binding protein	50	FALSE
13777	1	6	conjugal transfer protein TrbJ	16.6667	FALSE
13778	1	3	Dipeptide transport ATP-binding protein DppF	33.3333	FALSE
13782	1	6	transcriptional regulator%2C AraC family	16.6667	FALSE
13787	1	4	lactose ABC transporter permease	25	FALSE
13791	1	6	conjugal transfer protein TrbF	16.6667	FALSE
138	7	127	conserved hypothetical protein TIGR00252	5.51181	FALSE
13804	1	4	AraC family transcriptional regulator	25	FALSE
13805	2	5	GntR family transcriptional regulator	40	FALSE
13810	1	2	DUF1194 domain-containing protein	50	FALSE
13811	2	3	hypothetical protein	66.6667	FALSE
13812	2	4	ABC transporter permease	50	FALSE
13816	1	5	HTH-type transcriptional activator	20	FALSE
13818	2	25	transcriptional regulator%2C LysR family	8	FALSE
13833	3	9	ABC transporter permease protein	33.3333	FALSE
13836	1	10	NAD-dependent dehydratase	10	FALSE
13838	2	28	extracellular solute-binding protein%2C family 3	7.14286	FALSE
13851	2	7	FixL oxygen regulated histidine kinase	28.5714	FALSE
13855	1	1	amidohydrolase	100	FALSE
13865	3	7	putative hydrolase	42.8571	FALSE
13885	1	12	ABC transporter permease	8.33333	FALSE
13886	2	4	hypothetical protein	50	FALSE
13889	1	23	putative short-chain dehydrogenase/oxidoreductase	4.34783	FALSE
13891	1	5	Antifreeze protein%2C type I	20	FALSE
13893	2	7	AsnC family transcriptional regulator	28.5714	FALSE
139	8	130	glutathione synthetase	6.15385	FALSE
13906	3	14	Inositol-phosphate phosphatase	21.4286	FALSE
1392	2	49	uracil phosphoribosyltransferase	4.08163	FALSE
1394	1	8	hypothetical protein	12.5	FALSE
13940	1	1	polysaccharide biosynthesis glycosyltransferase	100	FALSE
13943	1	4	integral membrane sensor hybrid histidine kinase	25	FALSE
1395	7	34	potassium-transporting ATPase%2C A subunit	20.5882	FALSE
1396	6	29	potassium-transporting ATPase subunit B	20.6897	FALSE
13964	1	1	cupin domain-containing protein	100	FALSE
1397	5	34	potassium-transporting ATPase%2C C subunit	14.7059	FALSE
13973	1	1	hypothetical protein	100	FALSE
1398	5	34	osmosensitive K+ channel signal transduction histidine kinase	14.7059	FALSE
13986	1	1	dehydrogenase	100	FALSE
1399	2	28	two component transcriptional regulator%2C winged helix family	7.14286	FALSE
14	12	42	Phosphoribosylaminoimidazolesuccinocarboxamide synthase	28.5714	FALSE
140	8	45	Flp pilus assembly protein CpaB	17.7778	FALSE
14008	1	1	integrase	100	FALSE
1401	6	26	DNA ligase D	23.0769	FALSE
1402	3	7	hypothetical protein	42.8571	FALSE
14022	1	2	DNA invertase	50	FALSE
14024	8	33	penicillin-binding protein 1C	24.2424	FALSE
1403	4	16	hypothetical protein	25	FALSE
1404	5	17	malto-oligosyltrehalose synthase	29.4118	FALSE
14040	2	7	integral membrane sensor signal transduction histidine kinase	28.5714	FALSE
1405	5	17	malto-oligosyltrehalose trehalohydrolase	29.4118	FALSE
1406	4	15	glycogen debranching enzyme GlgX	26.6667	FALSE
1407	9	33	1%2C4-alpha-glucan branching enzyme	27.2727	FALSE
1408	3	18	trehalose synthase	16.6667	FALSE
14099	1	6	histidinol phosphatase	16.6667	FALSE
141	1	8	hypothetical protein	12.5	FALSE
1410	1	10	putative 4-alpha-glucanotransferase	10	FALSE
14103	2	5	GCN5-related N-acetyltransferase	40	FALSE
14116	1	1	hypothetical protein	100	FALSE
1413	2	29	carbohydrate kinase%2C thermoresistant glucokinase family	6.89655	FALSE
1414	1	69	6-phosphogluconolactonase	1.44928	FALSE
14145	1	1	sulfate adenylyltransferase subunit CysD	100	FALSE
14157	2	3	acyltransferase	66.6667	FALSE
14178	5	21	transcriptional regulator%2C LysR family	23.8095	FALSE
14182	1	14	nuclease (SNase domain protein)	7.14286	FALSE
14183	1	31	ABC transporter%2C zinc containing nucleotide binding/ATPase protein	3.22581	FALSE
142	2	38	sensor protein	5.26316	FALSE
1421	2	37	Domain of unknown function DUF1801	5.40541	FALSE
14221	1	6	LysR family transcriptional regulator	16.6667	FALSE
14226	1	4	peptide ABC transporter substrate-binding protein	25	FALSE
14228	1	9	Polyprenyltransferase	11.1111	FALSE
14231	1	3	chain-length determining protein	33.3333	FALSE
14243	1	8	UspA	12.5	FALSE
14245	2	3	aldehyde dehydrogenase	66.6667	FALSE
14250	1	6	transcriptional regulator%2C GntR family	16.6667	FALSE
14254	1	1	chromosome partitioning protein ParB	100	FALSE
14255	1	5	conserved protein of unknown function%2C probable insertion sequence of unknown affiliation	20	FALSE
14260	1	7	FixP3 cytochrome c oxidase membrane anchored subunit	14.2857	FALSE
14261	1	7	cytochrome-c oxidase%2C FixN chain	14.2857	FALSE
14263	2	3	methyltransferase	66.6667	FALSE
14268	1	1	Crp/Fnr family transcriptional regulator	100	FALSE
14272	1	2	hypothetical protein	50	FALSE
14275	1	1	hypothetical protein	100	FALSE
14303	1	73	membrane protein%2C putative	1.36986	FALSE
1433	3	93	proline iminopeptidase	3.22581	FALSE
1434	1	26	coenzyme PQQ biosynthesis protein E	3.84615	FALSE
14341	1	1	glycerol-3-phosphate transporter ATP-binding subunit	100	FALSE
14343	1	14	cytochrome d terminal oxidase subunit 1	7.14286	FALSE
14344	1	1	3-oxoacyl-[acyl-carrier protein] reductase	100	FALSE
14349	1	1	spermidine/putrescine import ATP-binding protein PotA	100	FALSE
1435	1	22	coenzyme PQQ synthesis D	4.54545	FALSE
14350	1	2	hypothetical protein	50	FALSE
14351	1	2	DUF2312 domain-containing protein	50	FALSE
14352	1	2	hypothetical protein	50	FALSE
14359	1	2	MFS transporter	50	FALSE
1436	1	26	coenzyme PQQ biosynthesis protein C	3.84615	FALSE
1437	1	29	coenzyme PQQ biosynthesis protein B	3.44828	FALSE
14370	2	4	transcriptional regulator%2C DeoR family	50	FALSE
14400	1	1	Sensor histidine kinase LiaS	100	FALSE
1441	1	27	Glutathione peroxidase	3.7037	FALSE
14420	1	2	chromosome partitioning protein	50	FALSE
14425	1	8	manganese transport protein MntH	12.5	FALSE
14426	2	3	ubiquinol oxidase subunit II	66.6667	FALSE
14431	1	2	putative methyl accepting chemotaxis protein	50	FALSE
14433	2	2	NADH-quinone oxidoreductase subunit L	100	FALSE
14435	4	18	glycerol-3-phosphate dehydrogenase	22.2222	FALSE
1444	1	19	Malonyl-CoA decarboxylase	5.26316	FALSE
14440	1	1	alcohol dehydrogenase	100	FALSE
14447	1	2	ABC transporter permease	50	FALSE
1446	3	24	transporter%2C hydrophobe/amphiphile efflux-1 (HAE1) family	12.5	FALSE
14469	1	7	cell division protein FtsK	14.2857	FALSE
1447	8	66	hydrophobe/amphiphile efflux-1 family protein	12.1212	FALSE
14470	1	2	Citryl-CoA lyase	50	FALSE
14472	1	3	hypothetical protein	33.3333	FALSE
14478	1	2	peptidoglycan-associated lipoprotein Pal	50	FALSE
1448	3	16	efflux transporter%2C RND family%2C MFP subunit	18.75	FALSE
14489	1	3	protein of unknown function DUF541	33.3333	FALSE
14497	1	3	hypothetical protein	33.3333	FALSE
14501	1	1	hypothetical protein	100	FALSE
14503	1	4	alcohol dehydrogenase	25	FALSE
14504	2	3	alpha/beta hydrolase	66.6667	FALSE
14505	2	4	xanthine dehydrogenase molybdenum binding subunit apoprotein	50	FALSE
14506	1	6	Histidine kinase	16.6667	FALSE
14518	1	63	conserved hypothetical protein	1.5873	FALSE
1453	1	8	transcriptional regulatory protein	12.5	FALSE
14537	9	23	extracellular solute-binding protein family 5	39.1304	FALSE
1454	1	1	putative transcriptional regulator	100	FALSE
14541	1	8	Resolvase domain	12.5	FALSE
14545	1	5	Predicted pyridoxal phosphate-dependent enzyme	20	FALSE
14548	1	2	branched-chain amino acid ABC transporter permease	50	FALSE
1456	2	9	ABC transporter permease	22.2222	FALSE
14560	1	1	hypothetical protein	100	FALSE
14568	1	24	efflux transporter%2C RND family%2C MFP subunit	4.16667	FALSE
1457	1	13	ABC transporter permease	7.69231	FALSE
14573	2	11	transcriptional regulator%2C AsnC family	18.1818	FALSE
1458	1	8	dehydrogenase	12.5	FALSE
1459	1	2	glyoxylate/hydroxypyruvate reductase A	50	FALSE
146	1	110	imidazoleglycerol phosphate synthase%2C cyclase subunit	0.909091	FALSE
1460	1	12	dehydrogenase	8.33333	FALSE
14601	1	1	DNA integration/recombination/invertion protein	100	FALSE
1461	1	14	ATP-binding protein	7.14286	FALSE
14618	1	2	transcriptional regulator	50	FALSE
1462	1	4	hypothetical protein	25	FALSE
14625	1	2	hypothetical protein	50	FALSE
14627	1	2	AMP-binding enzyme family protein	50	FALSE
1464	3	23	Glutathione S-transferase domain	13.0435	FALSE
14644	1	1	putative aldehyde dehydrogenase	100	FALSE
14645	10	28	putative ATP-binding component of ABC transporter	35.7143	FALSE
14649	1	1	peptide ABC transporter substrate-binding protein	100	FALSE
1465	1	8	hypothetical protein	12.5	FALSE
14660	1	9	2-aminoadipate aminotransferase	11.1111	FALSE
14661	1	12	putative transmembrane protein	8.33333	FALSE
14664	22	52	transcriptional regulator%2C IclR family	42.3077	FALSE
1467	1	7	hypothetical protein	14.2857	FALSE
1468	2	27	putative transcriptional regulator%2C AraC family	7.40741	FALSE
1469	3	45	putative acetyltransferase protein	6.66667	FALSE
14699	1	6	ABC transporter permease	16.6667	FALSE
147	1	109	phosphoribosylformimino-5-aminoimidazole carboxamide ribotide isomerase	0.917431	FALSE
1470	2	85	Hypothetical protein	2.35294	FALSE
14701	2	4	Carbon-monoxide dehydrogenase (acceptor)	50	FALSE
14702	1	1	ABC transporter permease	100	FALSE
14708	1	4	chitin deacetylase	25	FALSE
1471	3	33	conserved hypothetical protein	9.09091	FALSE
14713	3	9	hypothetical protein	33.3333	FALSE
1472	1	28	hypothetical protein	3.57143	FALSE
14722	1	7	hypothetical protein	14.2857	FALSE
14728	1	4	peptide ABC transporter substrate-binding protein	25	FALSE
1473	4	102	rhodanese family protein	3.92157	FALSE
14732	1	11	Succinoglycan biosynthesis protein ExoU	9.09091	FALSE
14742	1	1	porin	100	FALSE
14749	1	1	hypothetical protein	100	FALSE
1476	1	132	ABC transporter%2C ATP-binding protein	0.757576	FALSE
14762	1	2	baseplate J-like protein	50	FALSE
1477	3	98	transglycosylase%2C putative	3.06122	FALSE
14782	2	2	hypothetical protein	100	FALSE
14783	3	18	protein of unknown function DUF1457	16.6667	FALSE
14798	1	1	DNA-binding transcriptional regulator%2C IclR family	100	FALSE
148	1	110	amidotransferase HisH	0.909091	FALSE
14804	1	5	transcriptional regulator	20	FALSE
1481	1	17	flavin-nucleotide-binding protein	5.88235	FALSE
14811	1	31	predicted flagellar hook-basal body complex protein FliE	3.22581	FALSE
14814	1	14	putative sensor histidine kinase (HWE) with PAS and response regulator receiver domains	7.14286	FALSE
14815	5	17	hypothetical protein	29.4118	FALSE
14827	4	12	Dihydroxy-acid dehydratase	33.3333	FALSE
14828	1	4	ATPase	25	FALSE
1484	1	17	hypothetical protein	5.88235	FALSE
14843	1	6	peptide ABC transporter permease	16.6667	FALSE
14850	1	2	peptide ABC transporter substrate-binding protein	50	FALSE
14858	1	2	hypothetical protein	50	FALSE
14866	3	32	predicted sugar ABC transporter%2C ATP binding protein	9.375	FALSE
14875	1	12	Phosphoserine aminotransferase	8.33333	FALSE
1488	1	7	dehydrogenase	14.2857	FALSE
14882	1	3	transcriptional regulatory protein LysR family	33.3333	FALSE
14890	1	3	sulfonate ABC transporter ATP-binding protein	33.3333	FALSE
14891	1	9	alpha/beta hydrolase fold protein	11.1111	FALSE
14892	1	1	Peroxyureidoacrylate/ureidoacrylate amidohydrolase RutB	100	FALSE
14893	20	64	transcriptional regulator%2C TetR family	31.25	FALSE
1490	1	8	hypothetical protein	12.5	FALSE
1492	2	19	endoribonuclease L-PSP	10.5263	FALSE
14922	1	12	urea ABC transporter%2C urea binding protein	8.33333	FALSE
1493	1	10	endoribonuclease L-PSP	10	FALSE
14937	1	11	cold-shock DNA-binding domain protein	9.09091	FALSE
1494	1	18	conserved hypothetical protein	5.55556	FALSE
14946	4	41	predicted transmembrane protein	9.7561	FALSE
14949	2	15	putative oxidoreductase	13.3333	FALSE
1495	1	8	glutathione S-transferase family protein	12.5	FALSE
1496	2	15	Uracil-DNA glycosylase superfamily	13.3333	FALSE
14961	1	1	molecular chaperone GrpE	100	FALSE
14968	2	2	ABC transporter permease	100	FALSE
1497	8	51	thiamine biosynthesis protein ThiC	15.6863	FALSE
14971	1	100	electron transfer flavoprotein%2C alpha subunit	1	FALSE
1498	4	94	thiamine-phosphate pyrophosphorylase%2C putative	4.25532	FALSE
14986	1	4	polyamine ABC transporter substrate-binding protein	25	FALSE
1499	4	105	thiG protein	3.80952	FALSE
14995	1	5	alkyl hydroperoxide reductase/ Thiol specific antioxidant/ Mal allergen	20	FALSE
1500	4	100	thiamine biosynthesis protein ThiS	4	FALSE
15002	1	15	microcystin LR degradation protein MlrC-like protein	6.66667	FALSE
15003	1	2	peptide ABC transporter ATP-binding protein	50	FALSE
1501	5	99	D-amino acid oxidase family protein	5.05051	FALSE
15031	1	1	hypothetical protein	100	FALSE
15047	2	100	alcohol dehydrogenase%2C zinc-containing	2	FALSE
15049	1	33	putative nucleoside-diphosphate-sugar epimerase	3.0303	FALSE
1505	1	7	ABC transporter substrate-binding protein	14.2857	FALSE
15053	1	2	Hypothetical protein	50	FALSE
15056	1	3	transcriptional regulator%2C winged helix family	33.3333	FALSE
15059	1	2	HTH-type transcriptional regulator GlxA	50	FALSE
15062	3	4	ABC transporter domain-containing protein	75	FALSE
15067	4	10	Endoribonuclease L-PSP	40	FALSE
1507	1	11	binding-protein-dependent transport systems inner membrane component	9.09091	FALSE
15070	1	19	hypothetical protein	5.26316	FALSE
15073	1	3	Putative sugar-binding domain protein	33.3333	FALSE
15075	1	4	Hydroxymethylglutaryl-CoA lyase	25	FALSE
15078	1	3	short-chain dehydrogenase	33.3333	FALSE
1508	3	15	binding-protein-dependent transport systems inner membrane component	20	FALSE
15080	1	6	glycosyl transferase	16.6667	FALSE
15087	1	1	peptide ABC transporter permease	100	FALSE
15092	16	67	succinate-semialdehyde dehydrogenase	23.8806	FALSE
151	1	108	imidazoleglycerol-phosphate dehydratase	0.925926	FALSE
1510	1	5	ABC transporter ATP-binding protein	20	FALSE
15109	1	1	UidR transriptional regulator	100	FALSE
1511	1	7	spermidine/putrescine ABC transporter ATPase	14.2857	FALSE
15114	1	2	Glutathione transport system permease protein GsiC	50	FALSE
1512	1	10	hypothetical protein	10	FALSE
15120	1	4	HTH-type transcriptional activator	25	FALSE
1513	3	33	conserved hypothetical protein	9.09091	FALSE
15136	1	3	GntR family transcriptional regulator	33.3333	FALSE
1514	2	24	hypothetical protein	8.33333	FALSE
15142	1	10	Glutathione S-transferase domain-containing protein	10	FALSE
15158	2	5	outer membrane protein%2C putative	40	FALSE
1516	1	5	putative cytochrome C	20	FALSE
15168	1	2	ABC transporter ATP-binding protein	50	FALSE
15175	1	2	short-chain dehydrogenase/reductase SDR	50	FALSE
15181	2	2	hypothetical protein	100	FALSE
1519	6	40	glycosyl transferase group 1	15	FALSE
15197	2	5	transcriptional regulator%2C TetR family	40	FALSE
152	1	132	heat shock protein HslV	0.757576	FALSE
15224	1	2	spermidine/putrescine ABC transporter substrate-binding protein PotF	50	FALSE
15231	1	52	asparaginase family protein	1.92308	FALSE
15232	1	2	hemolysin D	50	FALSE
15239	1	1	4-phosphopantetheinyl transferase	100	FALSE
15246	1	1	hypothetical protein	100	FALSE
15253	2	13	ABC transporter related	15.3846	FALSE
15255	1	69	transporter%2C LysE family	1.44928	FALSE
1527	1	10	hypothetical protein	10	FALSE
15273	1	3	Enoyl-CoA hydratase/isomerase	33.3333	FALSE
15279	2	24	putative short-chain dehydrogenase	8.33333	FALSE
1528	1	7	hypothetical protein	14.2857	FALSE
15280	1	3	electron transfer flavoprotein beta subunit	33.3333	FALSE
15282	8	14	oxidoreductase%2C GMC family	57.1429	FALSE
1529	3	37	putative transcriptional regulator%2C TetR family	8.10811	FALSE
15291	1	2	phosphonate C-P lyase system protein PhnG	50	FALSE
153	1	30	GCN5-related N-acetyltransferase	3.33333	FALSE
1530	3	45	drug resistance transporter%2C EmrB/QacA subfamily	6.66667	FALSE
15302	1	4	hypothetical protein	25	FALSE
15304	1	1	ABC transporter substrate-binding protein	100	FALSE
1531	1	30	ABC transporter related	3.33333	FALSE
1533	1	11	hypothetical protein	9.09091	FALSE
15335	2	108	YGGT family protein	1.85185	FALSE
1534	2	32	putative transcriptional regulator%2C GntR family	6.25	FALSE
15342	1	1	flavin reductase	100	FALSE
15349	1	2	polar amino acid ABC transporter%2C inner membrane subunit	50	FALSE
15351	1	3	ATP-binding cassette sub-family B member 6%2C mitochondrial-like	33.3333	FALSE
15359	1	8	major facilitator superfamily MFS_1	12.5	FALSE
1536	4	41	conserved hypothetical protein	9.7561	FALSE
15361	1	62	acetyltransferase%2C GNAT family	1.6129	FALSE
15369	1	2	hypothetical protein	50	FALSE
1537	1	20	DGPFAETKE family protein	5	FALSE
15371	1	3	gamma-glutamyltransferase	33.3333	FALSE
1538	1	17	putative RNA polymerase%2C sigma-24 subunit%2C ECF subfamily	5.88235	FALSE
15385	17	88	transcriptional regulator%2C MerR family	19.3182	FALSE
15386	4	31	Choline dehydrogenase	12.9032	FALSE
1539	26	99	N-acetylmuramoyl-L-alanine amidase%2C family 2	26.2626	FALSE
1540	13	122	conserved hypothetical protein TIGR00006	10.6557	FALSE
15400	1	3	ABC transporter permease	33.3333	FALSE
15414	1	1	sensor histidine kinase	100	FALSE
15416	1	5	cytochrome C oxidase subunit II	20	FALSE
1542	1	8	Peptidoglycan glycosyltransferase	12.5	FALSE
15426	1	11	aldo/keto reductase	9.09091	FALSE
1543	1	119	penicillin-binding protein	0.840336	FALSE
15433	1	15	Dipeptide transport system permease protein	6.66667	FALSE
1544	5	130	UDP-N-acetylmuramoylalanyl-D-glutamate--2%2C6-diaminopimelate ligase	3.84615	FALSE
15444	1	5	secretion protein HlyD	20	FALSE
1545	6	129	UDP-N-acetylmuramoylalanyl-D-glutamyl-2%2C6-diaminopimelate--D-alanyl-D-alanyl ligase	4.65116	FALSE
15450	3	85	agmatinase%2C putative	3.52941	FALSE
15458	1	1	hypothetical protein	100	FALSE
1546	6	132	phospho-N-acetylmuramoyl-pentapeptide-transferase	4.54545	FALSE
15464	1	3	Leucine transporter subunit periplasmic-binding component of ABC superfamily	33.3333	FALSE
15465	1	3	glutathione transport system substrate-binding protein	33.3333	FALSE
1547	6	130	UDP-N-acetylmuramoylalanine--D-glutamate ligase	4.61538	FALSE
15472	1	76	inositol monophosphatase family protein	1.31579	FALSE
15473	1	2	peptidase M16	50	FALSE
1548	6	131	cell division protein FtsW	4.58015	FALSE
15484	1	3	peptide ABC transporter permease	33.3333	FALSE
15489	2	59	nitrite reductase family protein	3.38983	FALSE
1549	7	130	UDP-N-acetylglucosamine--N-acetylmuramyl-(pentapeptide) pyrophosphoryl-undecaprenol N-acetylglucosamine transferase	5.38462	FALSE
15493	1	60	signal recognition particle-docking protein FtsY	1.66667	FALSE
155	1	129	heat shock protein HslVU%2C ATPase subunit HslU	0.775194	FALSE
1550	7	132	UDP-N-acetylmuramate--alanine ligase	5.30303	FALSE
15506	1	5	MOSC domain-containing protein	20	FALSE
15507	1	4	ABC transporter related protein	25	FALSE
15508	1	9	sugar ABC transporter permease	11.1111	FALSE
1551	9	131	D-alanine--D-alanine ligase B	6.87023	FALSE
15512	2	8	flagellar motor protein MotB	25	FALSE
1552	8	120	cell division protein FtsQ%2C putative	6.66667	FALSE
15529	1	1	AsnC family transcriptional regulator	100	FALSE
1553	8	132	cell division protein FtsA	6.06061	FALSE
15538	1	1	HNH endonuclease	100	FALSE
15539	1	1	hypothetical protein	100	FALSE
1554	1	9	cell division protein FtsZ	11.1111	FALSE
15542	2	5	lipopolysaccharide biosynthesis protein	40	FALSE
15544	1	2	hypothetical protein	50	FALSE
1555	3	106	cell division protein FtsZ	2.83019	FALSE
15554	1	10	Alcohol dehydrogenase zinc-binding domain protein	10	FALSE
15558	1	6	protein of unknown function DUF6 transmembrane	16.6667	FALSE
1556	7	128	UDP-3-0-acyl N-acetylglucosamine deacetylase	5.46875	FALSE
15561	2	14	putative NADPH-dependent FMN reductase	14.2857	FALSE
15569	3	4	monooxygenase	75	FALSE
15572	1	1	ABC transporter ATP-binding protein	100	FALSE
1558	9	131	DNA repair protein RecN	6.87023	FALSE
1559	7	127	DNA ligase%2C NAD-dependent	5.51181	FALSE
15601	1	1	RNA polymerase subunit sigma	100	FALSE
1561	2	19	Transport protein	10.5263	FALSE
15613	2	10	Polyketide cyclase/dehydrase	20	FALSE
1562	1	131	aminopeptidase P	0.763359	FALSE
15629	1	3	hypothetical protein	33.3333	FALSE
1564	1	126	ribosomal protein L11 methyltransferase%2C putative	0.793651	FALSE
15648	1	9	hypothetical protein	11.1111	FALSE
15651	1	3	AraC family transcriptional regulator	33.3333	FALSE
15652	1	1	ABC transporter substrate-binding protein	100	FALSE
15653	1	17	transcriptional regulator%2C LysR family	5.88235	FALSE
1566	7	40	probable PilA pilus assembly protein	17.5	FALSE
15661	1	1	HTH-type transcriptional regulator LeuO	100	FALSE
15675	1	1	ABC transporter ATP-binding protein	100	FALSE
15676	1	13	Phage protein gp25	7.69231	FALSE
1568	1	11	hypothetical protein	9.09091	FALSE
15682	1	1	DUF4260 domain-containing protein	100	FALSE
15683	1	24	putative methyltransferase protein	4.16667	FALSE
15689	1	27	putative transcriptional regulator%2C GntR family	3.7037	FALSE
15690	2	2	MATE efflux family protein	100	FALSE
15691	1	1	hypothetical protein	100	FALSE
15694	1	88	conserved hypothetical protein	1.13636	FALSE
157	1	119	Smr family protein	0.840336	FALSE
1571	2	45	putative transmembrane permease component of ABC transporter	4.44444	FALSE
1572	2	46	putative ATP-binding component of ABC transporter	4.34783	FALSE
15720	1	1	ATPase	100	FALSE
15740	1	1	potassium ABC transporter ATPase	100	FALSE
15765	1	4	RNA polymerase%2C sigma-24 subunit%2C ECF subfamily	25	FALSE
15773	1	6	sco1/2 family protein	16.6667	FALSE
1578	2	11	transcriptional regulatory protein TtuA	18.1818	FALSE
15787	9	31	putative oxidoreductase protein	29.0323	FALSE
15788	1	3	cell division protein FtsZ	33.3333	FALSE
1579	3	14	putative L-aspartate dehydrogenase	21.4286	FALSE
15790	3	72	transcriptional regulatory protein%2C LysR family	4.16667	FALSE
15792	2	7	UDP-3-o-[3-hydroxymyristoyl] glucosamine N-acyltransferase	28.5714	FALSE
15793	1	6	6-phosphogluconolactonase	16.6667	FALSE
15795	2	108	peptidyl-prolyl cis-trans isomerase%2C putative	1.85185	FALSE
1580	2	14	hypothetical protein	14.2857	FALSE
15804	1	2	penicillin-binding transmembrane protein	50	FALSE
1581	3	15	hopanoid-associated sugar epimerase	20	FALSE
15810	2	38	aldo/keto reductase	5.26316	FALSE
15812	1	4	transcriptional regulator	25	FALSE
15818	28	38	hypothetical protein	73.6842	FALSE
15819	1	3	3-beta hydroxysteroid dehydrogenase/isomerase family protein	33.3333	FALSE
1582	3	7	hypothetical protein	42.8571	FALSE
15822	42	87	sensor histidine kinase%2C putative	48.2759	FALSE
15828	1	3	ABC transporter ATP-binding protein	33.3333	FALSE
15829	1	1	flavin reductase domain protein FMN-binding	100	FALSE
1583	3	9	OmpA/MotB domain protein	33.3333	FALSE
15835	1	20	rhamnose ABC transporter%2C periplasmic rhamnose-binding protein	5	FALSE
1584	3	9	cysteine rich repeat protein	33.3333	FALSE
15845	1	23	putative CobE protein	4.34783	FALSE
1585	4	130	DNA helicase II	3.07692	FALSE
1586	1	23	thioesterase superfamily protein	4.34783	FALSE
15866	1	11	MarR family transcriptional regulator	9.09091	FALSE
15869	2	10	transcriptional regulator%2C LysR family	20	FALSE
1587	2	100	oxidoreductase%2C FAD-binding	2	FALSE
15870	1	1	cytochrome c oxidase subunit I	100	FALSE
15872	1	2	histidine phosphatase family protein	50	FALSE
15873	1	2	transcriptional regulator%2C LuxR family	50	FALSE
15878	1	2	cell division protein ZapA	50	FALSE
15879	2	4	ABC transporter permease	50	FALSE
1588	1	5	hypothetical protein	20	FALSE
15883	1	1	sulfonate ABC transporter ATP-binding protein	100	FALSE
1589	1	8	hypothetical protein	12.5	FALSE
15890	3	8	40-residue YVTN family beta-propeller repeat protein	37.5	FALSE
159	2	132	conserved hypothetical protein	1.51515	FALSE
15902	1	5	flagellar export protein FliJ	20	FALSE
15906	1	2	GGDEF domain-containing protein	50	FALSE
15931	1	3	secretion system protein F	33.3333	FALSE
15933	3	17	binding-protein-dependent transport systems inner membrane component	17.6471	FALSE
15936	2	7	GCN5 family acetyltransferase	28.5714	FALSE
15953	1	4	membrane protein	25	FALSE
15955	1	1	hypothetical protein	100	FALSE
1596	4	12	transcriptional regulatory protein AraC family	33.3333	FALSE
15960	2	67	iron compound ABC transporter%2C permease protein	2.98507	FALSE
15962	1	13	transcriptional regulator%2C AraC family	7.69231	FALSE
15967	1	4	binding-protein-dependent transport systems inner membrane component	25	FALSE
1597	1	8	transcriptional regulatory protein	12.5	FALSE
15977	1	3	LysR family transcriptional regulator	33.3333	FALSE
1598	5	42	cytochrome P450 hydroxylase	11.9048	FALSE
15981	1	2	ABC transporter ATP-binding protein	50	FALSE
1599	2	10	hypothetical protein	20	FALSE
15993	1	1	lactaldehyde reductase	100	FALSE
160	1	132	protein-export protein SecB	0.757576	FALSE
16007	1	1	ATPase	100	FALSE
1601	1	6	hypothetical protein	16.6667	FALSE
1602	2	16	GCN5-related N-acetyltransferase	12.5	FALSE
16020	1	3	flagellar motor protein MotA	33.3333	FALSE
1604	1	11	putative iron transport protein	9.09091	FALSE
1605	1	9	putative FeoA family protein	11.1111	FALSE
16051	1	2	methylthioadenosine phosphorylase	50	FALSE
16055	1	6	hypothetical protein	16.6667	FALSE
16057	1	2	hypothetical protein	50	FALSE
16060	1	1	hypothetical protein	100	FALSE
16062	3	28	putative transcriptional regulator%2C LysR family	10.7143	FALSE
16065	1	2	hypothetical protein	50	FALSE
16066	1	3	c("Note=Catalyzes the synthesis of acetoacetyl coenzyme A from two molecules of acetyl coenzyme A. It can also act as a thiolase%2C catalyzing the reverse reaction and generating two-carbon units from the four-carbon product of fatty acid oxidation", "acetyl-CoA acetyltransferase")	33.3333	FALSE
1607	1	90	conserved hypothetical protein	1.11111	FALSE
16070	1	22	hypothetical protein	4.54545	FALSE
16072	2	38	orotate phosphoribosyl transferase	5.26316	FALSE
16074	1	2	hypothetical protein	50	FALSE
16077	1	9	hypothetical protein	11.1111	FALSE
16079	1	3	shikimate dehydrogenase	33.3333	FALSE
16080	1	12	4Fe-4S ferredoxin iron-sulfur binding domain protein	8.33333	FALSE
16082	1	7	DNA-binding response regulator	14.2857	FALSE
16085	1	3	(2Fe-2S)-binding protein	33.3333	FALSE
1609	4	76	fumarate hydratase class II	5.26316	FALSE
1610	2	130	conserved hypothetical protein	1.53846	FALSE
16106	1	5	AcrB/AcrD/AcrF family protein	20	FALSE
16117	1	4	hypothetical protein	25	FALSE
16121	28	68	conserved hypothetical protein	41.1765	FALSE
16129	1	5	phosphatidate cytidylyltransferase	20	FALSE
1613	1	26	conserved hypothetical protein	3.84615	FALSE
16140	1	2	short-chain dehydrogenase/reductase SDR	50	FALSE
1615	1	35	putative acetyltransferase protein	2.85714	FALSE
16152	1	9	hypothetical protein	11.1111	FALSE
16157	2	28	nitrite reductase (NAD(P)H)%2C small subunit	7.14286	FALSE
1616	1	131	dihydrofolate reductase	0.763359	FALSE
16160	1	1	hypothetical protein	100	FALSE
16161	2	4	spermidine/putrescine ABC transporter substrate-binding protein	50	FALSE
1617	2	121	hflK protein	1.65289	FALSE
16172	1	2	hypothetical protein	50	FALSE
1618	2	121	hflC protein	1.65289	FALSE
1619	1	83	conserved hypothetical protein	1.20482	FALSE
162	3	132	kinase%2C putative	2.27273	FALSE
1620	3	123	serine protease Do%2C putative	2.43902	FALSE
1621	2	114	phosphoserine phosphatase	1.75439	FALSE
16211	1	3	sugar ABC transporter permease	33.3333	FALSE
16219	2	28	xylose binding protein transport system%2C XylF	7.14286	FALSE
1622	2	127	tRNA delta(2)-isopentenylpyrophosphate transferase	1.5748	FALSE
16220	2	25	xylose transport system permease protein%2C XylH	8	FALSE
1624	3	106	acetolactate synthase%2C large subunit%2C biosynthetic type	2.83019	FALSE
16244	1	3	30S ribosomal protein S6	33.3333	FALSE
1625	2	101	acetolactate synthase%2C small subunit	1.9802	FALSE
16261	2	9	ABC transporter related	22.2222	FALSE
1628	1	36	putative amino acid efflux protein%2C LysE family	2.77778	FALSE
16281	1	18	transcriptional regulator	5.55556	FALSE
16284	1	4	hypothetical protein	25	FALSE
1629	3	125	ketol-acid reductoisomerase	2.4	FALSE
163	5	130	maf protein	3.84615	FALSE
1630	1	9	hypothetical protein	11.1111	FALSE
16301	5	79	glyoxalase family protein	6.32911	FALSE
16305	1	11	putative transcriptional regulator%2C TetR family	9.09091	FALSE
16306	6	11	TetR family transcriptional regulator	54.5455	FALSE
1632	2	83	ABC transporter%2C ATP-binding protein	2.40964	FALSE
16323	1	2	hypothetical protein	50	FALSE
16327	1	1	short chain dehydrogenase family protein	100	FALSE
1633	1	6	ABC transporter ATP-binding protein	16.6667	FALSE
1634	2	19	ABC transporter related protein	10.5263	FALSE
1635	3	21	binding-protein-dependent transport systems inner membrane component	14.2857	FALSE
16362	1	2	oxidoreductase	50	FALSE
1637	1	16	NMT1/THI5 like domain protein	6.25	FALSE
16389	1	2	transporter	50	FALSE
16399	1	7	sugar O-acyltransferase%2C sialic acid O-acetyltransferase NeuD family	14.2857	FALSE
164	5	122	conserved hypothetical protein	4.09836	FALSE
1640	2	6	ABC transporter ATP-binding protein	33.3333	FALSE
16404	1	3	Response regulator receiver domain protein%2Chistidine kinase	33.3333	FALSE
16433	1	8	SDR family oxidoreductase	12.5	FALSE
1644	1	7	ABC transporter permease protein	14.2857	FALSE
16451	1	6	hypothetical protein	16.6667	FALSE
16455	1	7	hypothetical protein	14.2857	FALSE
1646	1	18	Patatin	5.55556	FALSE
16467	1	7	ABC transporter substrate-binding protein	14.2857	FALSE
16468	2	8	ABC transporter ATP-binding protein	25	FALSE
1647	1	10	hypothetical protein	10	FALSE
16471	2	2	hypothetical protein	100	FALSE
16473	1	12	Flavoprotein monooxygenase	8.33333	FALSE
1648	1	11	malate dehydrogenase	9.09091	FALSE
1649	1	7	hypothetical protein	14.2857	FALSE
16495	1	1	CusA/CzcA family heavy metal efflux RND transporter	100	FALSE
165	6	116	membrane protein%2C putative	5.17241	FALSE
1650	1	4	hypothetical protein	25	FALSE
16505	1	3	Non-heme chloroperoxidase Cpo	33.3333	FALSE
1651	1	5	hypothetical protein	20	FALSE
1652	1	7	hypothetical protein	14.2857	FALSE
16521	1	6	sugar ABC transporter permease	16.6667	FALSE
16523	3	27	component of type IV pilus PilQ1	11.1111	FALSE
1653	1	8	putative steroid monooxygenase	12.5	FALSE
16537	1	15	exopolysaccharide synthesis protein%2C ExoD	6.66667	FALSE
16540	1	5	ABC transporter substrate-binding protein	20	FALSE
16552	1	1	Oligopeptide transport ATP-binding protein OppF	100	FALSE
16553	1	2	oligopeptide ABC transporter ATP-binding protein OppD	50	FALSE
16570	4	28	binding-protein-dependent transport systems inner membrane component	14.2857	FALSE
1658	2	16	extradiol ring-cleavage dioxygenase class III enzyme subunit B	12.5	FALSE
166	4	131	transcription termination factor Rho	3.05344	FALSE
1660	4	40	glycogen synthase	10	FALSE
16607	1	4	siroheme synthase	25	FALSE
1661	5	40	glucose-1-phosphate adenylyltransferase	12.5	FALSE
16611	3	17	transcriptional regulator%2C LysR family	17.6471	FALSE
1662	1	8	ABC transporter substrate-binding protein	12.5	FALSE
16629	1	1	arylsulfatase	100	FALSE
1663	1	8	ABC transporter substrate-binding protein	12.5	FALSE
16639	1	3	2-nitropropane dioxygenase NPD	33.3333	FALSE
1664	2	9	ABC transporter permease	22.2222	FALSE
16642	1	1	chemotaxis protein	100	FALSE
16649	1	23	putative glyoxalase/bleomycin resistance protein/dioxygenase	4.34783	FALSE
1665	2	10	ABC transporter	20	FALSE
16653	2	14	cyclopropane-fatty-acyl-phospholipid synthase	14.2857	FALSE
1666	1	8	Alkanesulfonate monooxygenase	12.5	FALSE
1667	1	9	aliphatic sulfonates family ABC transporter%2C periplsmic ligand-binding protein	11.1111	FALSE
16673	2	84	transcriptional regulator%2C AraC family	2.38095	FALSE
16678	2	22	putative transcriptional regulator%2C MarR family	9.09091	FALSE
16679	1	15	putative RNA polymerase%2C sigma-24 subunit%2C ECF subfamily	6.66667	FALSE
1668	1	10	methyltransferase	10	FALSE
16681	1	2	conserved hypothetical protein	50	FALSE
16684	1	3	transcriptional regulator%2C TetR family	33.3333	FALSE
167	5	131	glucose-inhibited division protein A	3.81679	FALSE
16701	1	9	SNARE associated Golgi protein-like protein	11.1111	FALSE
16716	1	1	hypothetical protein	100	FALSE
16762	1	2	hypothetical protein	50	FALSE
1678	1	10	hypothetical protein	10	FALSE
16797	1	2	DUF4089 domain-containing protein	50	FALSE
168	4	116	glucose-inhibited division protein B	3.44828	FALSE
16815	2	3	photosystem reaction center subunit H	66.6667	FALSE
16819	1	1	chemotaxis protein CheW	100	FALSE
1682	1	5	ABC transporter ATP-binding protein	20	FALSE
16828	2	67	heat shock protein GrpE	2.98507	FALSE
1684	1	13	hemolysin secretion protein D	7.69231	FALSE
16841	1	1	hypothetical protein	100	FALSE
1685	1	4	DegT family aminotransferase	25	FALSE
16852	1	2	Peroxyureidoacrylate/ureidoacrylate amidohydrolase RutB	50	FALSE
1686	1	1	NAD-dependent epimerase/dehydratase	100	FALSE
16864	3	68	sulfate ABC transporter%2C sulfate-binding protein%2C putative	4.41176	FALSE
1687	1	24	NAD-dependent epimerase/dehydratase	4.16667	FALSE
16877	2	102	cobalamin synthesis protein/P47K family protein	1.96078	FALSE
1688	1	1	DegT/DnrJ/EryC1/StrS aminotransferase	100	FALSE
16885	1	3	GntR family transcriptional regulator	33.3333	FALSE
1690	1	20	glucose-1-phosphate cytidylyltransferase	5	FALSE
16904	1	1	Methylated-DNA--protein-cysteine methyltransferase%2C constitutive	100	FALSE
16905	1	2	Type I secretion system membrane fusion protein PrsE	50	FALSE
16918	1	7	5-oxoprolinase (ATP-hydrolyzing)	14.2857	FALSE
1692	1	2	hypothetical protein	50	FALSE
16929	1	62	PAP2 family protein	1.6129	FALSE
16933	2	4	conserved hypothetical protein	50	FALSE
1695	2	23	putative oxidoreductase/stress-related protein	8.69565	FALSE
16966	1	4	ABC transporter%2C permease protein	25	FALSE
1697	1	11	biotin sulfoxide reductase	9.09091	FALSE
16978	1	11	TPR repeat-containing protein	9.09091	FALSE
1698	1	7	transcriptional regulatory protein	14.2857	FALSE
16983	1	4	ABC transporter	25	FALSE
1699	1	4	hypothetical protein	25	FALSE
16995	1	2	ubiquinol-cytochrome c reductase iron-sulfur subunit	50	FALSE
170	3	130	chromosome partitioning protein ParA	2.30769	FALSE
17009	1	6	short-chain dehydrogenase	16.6667	FALSE
1701	1	7	hypothetical protein	14.2857	FALSE
1702	1	15	Glyoxalase/bleomycin resistance protein/dioxygenase	6.66667	FALSE
17021	1	5	3-oxoacyl-[acyl-carrier-protein] reductase FabG	20	FALSE
1703	1	28	OsmC family protein	3.57143	FALSE
1704	1	23	methionine sulfoxide reductase A	4.34783	FALSE
1705	1	7	putative transport protein	14.2857	FALSE
17054	1	6	Crp/Fnr family transcriptional regulator	16.6667	FALSE
17056	1	1	AI-2E family transporter	100	FALSE
1706	1	12	allantoate amidohydrolase	8.33333	FALSE
17067	1	2	ATP-binding cassette domain-containing protein	50	FALSE
1707	2	16	ABC transporter related protein	12.5	FALSE
1708	1	16	ABC transporter permease protein	6.25	FALSE
1709	2	23	ABC transporter substrate-binding protein	8.69565	FALSE
171	2	131	chromosome partitioning protein ParB	1.52672	FALSE
1710	3	26	transcriptional regulator%2C GntR family	11.5385	FALSE
1711	2	34	formiminoglutamate deiminase	5.88235	FALSE
17116	1	3	hypothetical protein	33.3333	FALSE
17118	1	1	dihydrodipicolinate synthetase	100	FALSE
1712	2	28	imidazolonepropionase	7.14286	FALSE
17124	1	6	hypothetical protein	16.6667	FALSE
1713	2	37	Histidine ammonia-lyase	5.40541	FALSE
1714	4	28	urocanate hydratase	14.2857	FALSE
17141	1	2	histidine kinase	50	FALSE
17147	1	3	dipeptide ABC transporter%2C ATP-binding protein	33.3333	FALSE
1715	3	25	putative sensory box/GGDEF family protein	12	FALSE
1716	1	5	putative beta-lactamase precursor	20	FALSE
1717	1	6	hypothetical protein	16.6667	FALSE
1718	1	6	hypothetical protein	16.6667	FALSE
17186	1	2	transcriptional regulatory protein GntR family	50	FALSE
1719	2	15	ABC-type tungstate transport system permease protein	13.3333	FALSE
17195	2	2	hypothetical protein	100	FALSE
172	1	3	putative transposase	33.3333	FALSE
1720	2	15	ABC transporter permease	13.3333	FALSE
17203	1	102	conserved hypothetical protein	0.980392	FALSE
17215	1	3	ABC transporter related protein	33.3333	FALSE
17219	1	6	xanthine permease XanP	16.6667	FALSE
1722	2	31	conserved hypothetical protein	6.45161	FALSE
17225	1	3	aldo/keto reductase	33.3333	FALSE
17229	2	4	conserved hypothetical protein	50	FALSE
1723	1	10	rieske iron-sulfur protein	10	FALSE
17235	1	1	hypothetical protein	100	FALSE
17238	1	1	Hydantoin racemase	100	FALSE
17239	2	3	hypothetical protein	66.6667	FALSE
17249	1	1	Disulfide-bond oxidoreductase YfcG	100	FALSE
1726	1	14	(2Fe-2S)-binding domain protein	7.14286	FALSE
17260	1	2	Cbb3-type cytochrome oxidase component	50	FALSE
17266	1	89	conserved hypothetical protein	1.1236	FALSE
17268	1	73	thiamine ABC transporter%2C ATP-binding protein%2C putative	1.36986	FALSE
17271	1	2	ABC transporter permease	50	FALSE
1728	2	71	glutathione-dependent formaldehyde dehydrogenase	2.8169	FALSE
17281	1	5	hypothetical protein	20	FALSE
17286	1	1	amidase	100	FALSE
17287	1	1	reactive intermediate/imine deaminase	100	FALSE
1729	2	21	PQQ-dependent dehydrogenase%2C methanol/ethanol family	9.52381	FALSE
17296	1	5	tRNA(fMet)-specific endonuclease VapC	20	FALSE
173	4	127	conserved hypothetical protein	3.14961	FALSE
17309	1	64	conserved hypothetical protein	1.5625	FALSE
17310	2	7	arylmalonate decarboxylase	28.5714	FALSE
17323	1	45	hypothetical protein	2.22222	FALSE
17335	1	28	sulfate adenylyltransferase%2C subunit 1	3.57143	FALSE
17359	1	1	Crp/Fnr family transcriptional regulator	100	FALSE
17366	4	9	Cytochrome c oxidase%2C subunit I	44.4444	FALSE
17372	1	8	taurine ABC transporter substrate-binding protein	12.5	FALSE
17374	1	4	spermidine/putrescine ABC transporter	25	FALSE
17375	2	18	diguanylate cyclase/phosphodiesterase with PAS/PAC sensor(s)	11.1111	FALSE
17378	12	56	predicted flagellar protein FlaF	21.4286	FALSE
1739	1	20	ABC transporter related protein	5	FALSE
1740	1	16	binding-protein-dependent transport systems inner membrane component	6.25	FALSE
1741	1	22	extracellular solute-binding protein family 3	4.54545	FALSE
17421	1	11	CalU12 protein	9.09091	FALSE
17424	27	74	conserved hypothetical protein	36.4865	TRUE
17429	1	1	cytochrome c-556 precursor	100	FALSE
17437	1	2	hypothetical protein	50	FALSE
1745	1	21	extracellular solute-binding protein family 3	4.7619	FALSE
17450	1	3	protein of unknown function DUF1468	33.3333	FALSE
17451	2	18	putative aliphatic amidase expression-regulating protein	11.1111	FALSE
17454	1	1	hypothetical protein	100	FALSE
1746	2	19	Rhodanese domain protein	10.5263	FALSE
17470	1	8	acetyl-CoA acetyltransferase	12.5	FALSE
17478	1	7	PQQ-dependent dehydrogenase%2C methanol/ethanol family	14.2857	FALSE
1749	2	21	conserved hypothetical protein	9.52381	FALSE
17490	1	3	Exopolyphosphatase	33.3333	FALSE
175	1	130	leucyl-tRNA synthetase	0.769231	FALSE
1750	3	26	ABC-2 type transporter	11.5385	FALSE
1751	2	26	ABC transporter related	7.69231	FALSE
17513	1	5	hypothetical protein	20	FALSE
17517	1	2	iron-sulfur binding protein	50	FALSE
1752	2	22	40-residue YVTN family beta-propeller repeat protein	9.09091	FALSE
1753	2	21	conserved hypothetical protein	9.52381	FALSE
17530	1	5	N-acetylmuramoyl-L-alanine amidase	20	FALSE
1755	2	14	conserved hypothetical protein	14.2857	FALSE
17553	1	30	NAD(P)(+) transhydrogenase (AB-specific) protein%2C alpha subunit	3.33333	FALSE
1756	1	68	esterase%2C putative	1.47059	FALSE
17560	1	1	galactose-1-epimerase	100	FALSE
17572	43	96	transporter%2C putative	44.7917	FALSE
1758	2	17	integral membrane sensor signal transduction histidine kinase	11.7647	FALSE
17581	11	54	predicted flagellum biosynthesis repressor protein FlbT	20.3704	FALSE
17582	1	5	Cytochrome o ubiquinol oxidase subunit III	20	FALSE
17587	3	7	hypothetical protein	42.8571	FALSE
17588	1	13	DNA polymerase III epsilon chain	7.69231	FALSE
1759	3	14	TonB-dependent receptor	21.4286	FALSE
1760	2	8	hypothetical protein	25	FALSE
17610	1	2	aldehyde-activating protein	50	FALSE
17618	1	4	hydrolase	25	FALSE
17622	1	52	ribosomal protein L21	1.92308	FALSE
1763	2	27	beta-glucosidase	7.40741	FALSE
17630	1	54	conserved hypothetical protein	1.85185	FALSE
1764	2	8	acetyl-CoA acetyltransferase	25	FALSE
1765	1	10	DNA-binding protein HU 1	10	FALSE
17659	1	4	urea ABC transporter%2C ATP-binding protein UrtE	25	FALSE
1766	1	11	ATP-dependent protease La	9.09091	FALSE
1767	1	10	heat shock protein Hsp20	10	FALSE
1768	2	29	conserved hypothetical protein	6.89655	FALSE
1769	1	97	membrane protein%2C putative	1.03093	FALSE
17693	1	1	Histidinol-phosphatase [alternative form]	100	FALSE
177	3	131	conserved hypothetical protein TIGR00044	2.29008	FALSE
1770	1	18	class II aldolase/adducin family protein	5.55556	FALSE
17701	2	82	orotate phosphoribosyltransferase	2.43902	FALSE
17704	1	3	flagellar hook-basal body protein FliE	33.3333	FALSE
17708	2	9	putative ATP-binding component of ABC transporter	22.2222	FALSE
1771	1	83	voltage gated chloride channel family protein	1.20482	FALSE
17723	1	32	aspartate aminotransferase	3.125	FALSE
17728	10	28	putative monovalent cation/H+ antiporter	35.7143	FALSE
17744	1	2	sugar ABC transporter permease	50	FALSE
17745	1	7	Extracellular solute-binding protein%2C family 7	14.2857	FALSE
1775	1	16	hypothetical protein	6.25	FALSE
1776	1	32	putative polysaccharide deacetylase family protein	3.125	FALSE
17760	1	5	ABC transporter permease	20	FALSE
17765	37	96	hypothetical protein	38.5417	FALSE
17769	1	4	chlorin reductase subunit BchX	25	FALSE
17774	1	4	phenylacetic acid degradation protein	25	FALSE
1778	2	19	aldehyde oxidase and xanthine dehydrogenase molybdopterin binding protein	10.5263	FALSE
178	4	116	conserved hypothetical protein	3.44828	FALSE
17801	1	9	extracellular solute-binding protein family 1	11.1111	FALSE
1781	2	44	putative ABC transporter	4.54545	FALSE
17815	1	1	3-mercaptopyruvate sulfurtransferase	100	FALSE
1782	2	44	putative ABC transporter	4.54545	FALSE
17822	2	65	cytochrome c oxidase%2C cbb3-type%2C CcoQ subunit	3.07692	FALSE
17823	1	1	protein of unknown function DUF6 transmembrane	100	FALSE
17828	1	21	aldo/keto reductase	4.7619	FALSE
1783	1	44	putative transmembrane component of ABC transporter	2.27273	FALSE
17838	1	2	multidrug transporter subunit MdtC	50	FALSE
1784	1	44	probable sugar ABC transporter%2C ATP-binding protein	2.27273	FALSE
17843	1	2	penicillin-binding protein	50	FALSE
17845	1	4	ABC transporter ATP-binding protein	25	FALSE
17854	1	3	GMC oxidoreductase	33.3333	FALSE
17859	1	4	HAD-superfamily hydrolase%2C subfamily IA%2C variant 3	25	FALSE
1786	1	24	CMP/dCMP deaminase zinc-binding	4.16667	FALSE
17860	1	4	rare lipoprotein A	25	FALSE
17861	1	2	HNH endonuclease	50	FALSE
17863	2	2	GCN5-related N-acetyltransferase	100	FALSE
17868	1	42	molybdenum transport system%2C ATP-binding protein	2.38095	FALSE
1787	4	23	amidase%2C hydantoinase/carbamoylase family	17.3913	FALSE
17877	1	1	bacterial extracellular solute-binding s%2C 3 family protein	100	FALSE
17890	3	98	conserved hypothetical protein	3.06122	FALSE
179	3	122	DNA-binding response regulator	2.45902	FALSE
17913	1	4	protein of unknown function DUF6 transmembrane	25	FALSE
17914	1	4	glutamine amidotransferase class-I	25	FALSE
1792	1	2	quinone oxidoreductase 1	50	FALSE
17948	1	1	glutathione ABC transporter ATP-binding protein	100	FALSE
17952	1	2	ABC transporter	50	FALSE
17960	1	2	5-oxoprolinase (ATP-hydrolyzing)	50	FALSE
17986	1	1	putative aliphatic sulfonates transport permease protein SsuC	100	FALSE
1799	1	19	phasin 2	5.26316	FALSE
18	5	131	tryptophanyl-tRNA synthetase	3.81679	FALSE
180	1	88	cyclic nucleotide-binding protein	1.13636	FALSE
18003	6	15	flagellin domain protein	40	FALSE
18025	1	5	MarR family transcriptional regulator	20	FALSE
18027	1	3	Transcriptional regulator%2C AraC family	33.3333	FALSE
18028	1	2	Zn-dependent hydrolase	50	FALSE
1803	1	38	arginase	2.63158	FALSE
18034	1	2	manganese transporter	50	FALSE
18037	1	8	putative quinone oxidoreductase	12.5	FALSE
18046	1	10	oxidoreductase	10	FALSE
1805	2	10	Mn2+/Fe2+ transporter%2C NRAMP family	20	FALSE
18052	3	11	putative iron chelatin ABC transporter permease subunit	27.2727	FALSE
18060	1	4	protein of unknown function DUF1467	25	FALSE
18088	5	7	LSU ribosomal protein L14P	71.4286	FALSE
181	4	113	exodeoxyribonuclease III	3.53982	FALSE
18101	1	7	dihydrodipicolinate synthase	14.2857	FALSE
18102	29	68	ribose ABC transporter%2C permease protein	42.6471	FALSE
18116	2	2	alpha/beta hydrolase	100	FALSE
18119	2	19	agmatinase SpeB	10.5263	FALSE
18121	1	6	C4-dicarboxylate ABC transporter substrate-binding protein	16.6667	FALSE
18127	1	1	multidrug transporter	100	FALSE
18160	1	1	dehydrogenase	100	FALSE
18168	1	2	peptide ABC transporter substrate-binding protein	50	FALSE
1819	1	13	3-hydroxyacyl-CoA dehydrogenase NAD-binding protein	7.69231	FALSE
18196	7	23	putative transmembrane component of ABC transporter	30.4348	FALSE
18200	1	4	phosphonate ABC transporter%2C inner membrane subunit	25	FALSE
18209	1	1	inner-membrane translocator	100	FALSE
18210	1	22	predicted sugar ABC transporter%2C ATP-binding protein	4.54545	FALSE
18211	3	7	transcriptional regulator%2C GntR family	42.8571	FALSE
18218	1	2	diguanylate cyclase	50	FALSE
18232	1	1	acriflavin resistance protein	100	FALSE
18240	1	2	monooxygenase	50	FALSE
18246	1	2	short-chain dehydrogenase/reductase SDR	50	FALSE
18247	1	1	3-oxoacyl-[acyl-carrier-protein] reductase FabG	100	FALSE
1825	1	22	enoyl-CoA hydratase	4.54545	FALSE
18253	1	4	acyl-CoA synthetase (AMP-forming)/AMP-acid ligase II	25	FALSE
1826	1	24	NADPH dehydrogenase	4.16667	FALSE
18266	1	2	hypothetical protein	50	FALSE
18269	1	3	lysine transporter LysE	33.3333	FALSE
1827	1	8	salicylate 1-monooxygenase	12.5	FALSE
18273	1	9	cyclic nucleotide-binding protein	11.1111	FALSE
18281	1	1	ATP-dependent zinc metalloprotease FtsH	100	FALSE
18285	1	3	protein of unknown function DUF461	33.3333	FALSE
18295	1	36	inner-membrane translocator	2.77778	FALSE
18299	3	17	Glucose 1-dehydrogenase II	17.6471	FALSE
1831	1	20	putative exported endoribonuclease family protein	5	FALSE
18319	8	89	membrane protein%2C putative	8.98876	FALSE
18330	1	1	ABC transporter ATP-binding protein	100	FALSE
18342	1	2	UDP-3-O-(3-hydroxymyristoyl) glucosamine N-acyltransferase	50	FALSE
18354	1	1	TrbI/VirB10 family protein	100	FALSE
18356	1	1	CopG family transcriptional regulator	100	FALSE
1836	2	25	GCN5-related N-acetyltransferase	8	FALSE
1838	1	23	TRAP dicarboxylate transporter%2C DctP subunit	4.34783	FALSE
1839	1	19	Tripartite ATP-independent periplasmic transporter DctQ component	5.26316	FALSE
18393	14	56	L-sorbose dehydrogenase%2C FAD dependent%2C putative	25	FALSE
184	3	109	cell division protein FtsK%2C putative	2.75229	FALSE
1840	1	22	TRAP dicarboxylate transporter%2C DctM subunit	4.54545	FALSE
1841	1	9	putative oxidoreductase	11.1111	FALSE
18411	1	4	host specificity protein	25	FALSE
1842	1	8	hypothetical protein	12.5	FALSE
18426	4	12	urocanate hydratase	33.3333	FALSE
1843	2	10	putative oxidoreductase protein	20	FALSE
18430	1	5	PduO protein	20	FALSE
18434	1	2	hypothetical protein	50	FALSE
18435	1	1	hypothetical protein	100	FALSE
18439	1	11	Lipoprotein releasing system transmembrane protein lolC	9.09091	FALSE
18470	1	1	tryptophan synthase subunit alpha	100	FALSE
18491	1	1	conserved exported protein of unknown function	100	FALSE
18493	1	1	Putrescine/spermidine ABC transporter ATPase	100	FALSE
18494	1	2	ribokinase	50	FALSE
185	3	15	aminotransferase class I and II	20	FALSE
18504	1	2	transcriptional regulator	50	FALSE
18526	1	11	hypothetical protein	9.09091	FALSE
18542	1	7	hypothetical protein	14.2857	FALSE
18553	3	13	CTP synthetase	23.0769	FALSE
18555	6	33	putative ATP-binding component of ABC transporter	18.1818	FALSE
18560	1	5	co-chaperonin GroES	20	FALSE
18564	1	1	glycosyl transferase group 1	100	FALSE
18569	1	1	hypothetical protein	100	FALSE
18576	1	1	hypothetical protein	100	FALSE
18578	3	11	putative aromatic ring hydroxylating enzyme	27.2727	FALSE
1858	1	5	hypothetical protein	20	FALSE
1859	1	2	hypothetical protein	50	FALSE
186	1	15	glutathione-dependent formaldehyde-activating GFA	6.66667	FALSE
1861	1	3	glucose-1-phosphate thymidylyltransferase	33.3333	FALSE
18628	1	10	2-polyprenyl-6-methoxyphenol hydroxylase-like oxidoreductase	10	FALSE
1863	1	11	GDP-L-fucose synthase	9.09091	FALSE
18631	1	1	salicylate 1-monooxygenase	100	FALSE
1864	8	20	Gmd%2C GDP-mannose 4%2C6-dehydratase	40	FALSE
18640	1	3	hypothetical protein	33.3333	FALSE
18647	1	4	molybdenum ABC transporter%2C periplasmic molybdate-binding protein	25	FALSE
18653	1	2	ABC transporter permease	50	FALSE
18654	4	9	cytochrome B561	44.4444	FALSE
18656	1	3	cytochrome c oxidase polypeptide III	33.3333	FALSE
1866	27	67	mannose-6-phosphate isomerase	40.2985	FALSE
18661	6	8	binding-protein-dependent transport systems inner membrane component	75	FALSE
18662	1	127	bacterioferritin comigratory protein	0.787402	FALSE
1867	4	17	ABC transporter substrate-binding protein	23.5294	FALSE
18677	2	18	Sodium /dicarboxylate symporter	11.1111	FALSE
18679	1	1	ABC transporter ATP-binding protein	100	FALSE
18685	1	5	ABC transporter permease	20	FALSE
1870	4	18	ABC transporter permease protein	22.2222	FALSE
18705	32	88	oxidoreductase%2C short chain dehydrogenase/reductase family	36.3636	FALSE
18708	1	3	MFS transporter	33.3333	FALSE
1872	3	20	ABC transporter ATP-binding protein	15	FALSE
18726	1	1	hypothetical protein	100	FALSE
18729	1	3	haloacid dehalogenase%2C type II	33.3333	FALSE
18731	4	10	transcriptional regulator%2C LysR family	40	FALSE
1875	1	16	putative adenylate cyclase	6.25	FALSE
18767	3	24	putative acetyltransferase	12.5	FALSE
18770	1	4	dehydrogenase	25	FALSE
18773	7	88	conserved hypothetical protein	7.95455	FALSE
18774	1	5	protein of unknown function DUF112 transmembrane	20	FALSE
18775	2	4	cyclase family protein	50	FALSE
18778	1	1	LysR family transcriptional regulator	100	FALSE
1878	1	27	formyltetrahydrofolate deformylase	3.7037	FALSE
18788	1	2	sugar ABC transporter permease	50	FALSE
188	7	101	ammonium transporter	6.93069	FALSE
1880	1	20	Extracellular ligand-binding receptor	5	FALSE
18804	1	2	hypothetical protein	50	FALSE
18819	1	3	extensin	33.3333	FALSE
18820	1	25	GCN5-related N-acetyltransferase	4	FALSE
18848	1	3	MarR family transcriptional regulator	33.3333	FALSE
18854	1	8	putative ABC transporter%2C ATP-binding protein	12.5	FALSE
18874	1	2	NADPH dehydrogenase	50	FALSE
1888	16	132	S-adenosylmethionine synthetase	12.1212	FALSE
18881	1	2	hypothetical protein	50	FALSE
18882	2	42	auxin efflux carrier	4.7619	FALSE
1889	5	122	adenosylhomocysteinase	4.09836	FALSE
18894	1	24	ABC transporter related	4.16667	FALSE
189	6	42	putative nitrogen regulatory protein PII	14.2857	FALSE
18930	1	9	response regulator receiver protein	11.1111	FALSE
18932	2	49	glutamine synthetase protein	4.08163	FALSE
18949	1	2	lysophospholipase	50	FALSE
1895	2	96	fumarylacetoacetate hydrolase family protein	2.08333	FALSE
1896	2	51	ABC transporter related	3.92157	FALSE
1897	1	85	UDP-glucose 4-epimerase	1.17647	FALSE
18979	1	1	heat shock protein DnaJ	100	FALSE
1898	4	107	lipopolysaccharide core biosynthesis mannosyltransferase LpcC	3.73832	FALSE
18980	1	26	Iron transport protein yfeB	3.84615	FALSE
18983	6	26	putative aldehyde dehydrogenase	23.0769	FALSE
18989	2	6	putative oxidoreductase	33.3333	FALSE
1899	1	11	ADP-heptose--LPS heptosyltransferase	9.09091	FALSE
19	5	114	conserved hypothetical protein	4.38596	FALSE
1900	1	16	ADP-L-glycero-D-manno-heptose-6-epimerase	6.25	FALSE
19009	1	1	chromate transporter	100	FALSE
1901	1	18	rfaE bifunctional protein	5.55556	FALSE
19014	4	78	conserved hypothetical protein	5.12821	FALSE
19029	3	11	Phage protein gp18	27.2727	FALSE
19042	1	31	D-alanyl-D-alanine carboxypeptidase	3.22581	FALSE
19044	4	51	ribose ABC transporter%2C ATP-binding protein	7.84314	FALSE
19046	1	9	ABC transporter permease	11.1111	FALSE
19049	3	10	NAD-dependent dehydratase	30	FALSE
1905	31	61	glycosyl transferase%2C group 4 family protein	50.8197	FALSE
1907	5	42	UDP-glucuronate 5'-epimerase	11.9048	FALSE
1909	1	12	putative dehydrogenase	8.33333	FALSE
19093	3	8	50S ribosomal protein L18	37.5	FALSE
1910	2	86	DegT/DnrJ/EryC1/StrS family protein	2.32558	FALSE
19109	1	6	enoyl-CoA hydratase	16.6667	FALSE
1911	10	129	virulence factor MviN	7.75194	FALSE
19114	1	5	alcohol dehydrogenase (acceptor)	20	FALSE
19115	1	3	GMC oxidoreductase family protein	33.3333	FALSE
19122	18	60	biopolymer transport protein ExbB	30	FALSE
19123	2	3	alcohol dehydrogenase (acceptor)	66.6667	FALSE
1913	1	47	cytochrome c-556	2.12766	FALSE
19131	1	6	binding-protein-dependent transport systems inner membrane component	16.6667	FALSE
19140	1	1	bacterial regulatory protein%2C tetR family	100	FALSE
1915	37	64	conserved hypothetical protein	57.8125	FALSE
19155	1	1	hypothetical protein	100	FALSE
19156	1	2	hypothetical protein	50	FALSE
1916	1	41	diheme cytochrome c-type	2.43902	FALSE
19162	1	72	conserved hypothetical protein	1.38889	FALSE
19176	1	1	FAD-dependent oxidoreductase	100	FALSE
19178	1	3	isochorismatase	33.3333	FALSE
19189	11	11	Acetyl-CoA:acetoacetyl-CoA transferase alpha subunit	100	FALSE
1919	1	50	putative metallo-phosphoesterase protein	2	FALSE
192	1	82	transcriptional regulator%2C ArsR family	1.21951	FALSE
1921	1	75	fucose operon fucU protein	1.33333	FALSE
19210	1	43	transcriptional regulator%2C GntR family	2.32558	FALSE
19222	1	33	high-affinity zinc uptake system protein ZnuA precursor	3.0303	FALSE
19228	1	51	conserved hypothetical protein	1.96078	FALSE
19229	1	1	hypothetical protein	100	FALSE
19234	1	2	hypothetical protein	50	FALSE
19237	16	84	translation initiation factor IF-2	19.0476	FALSE
1925	2	106	mandelate racemase/muconate lactonizing enzyme family protein	1.88679	FALSE
19250	1	1	hypothetical protein	100	FALSE
19251	1	5	LysR family transcriptional regulator	20	FALSE
19258	1	2	nitrate ABC transporter ATP-binding protein	50	FALSE
1926	1	106	toulene ABC transporter%2C permease protein%2C putative	0.943396	FALSE
19260	4	17	50s ribosomal protein l21	23.5294	FALSE
19263	6	86	hydrolase%2C haloacid dehalogenase-like family	6.97674	FALSE
19264	1	1	FMN-dependent alpha-hydroxy acid dehydrogenase	100	FALSE
1927	1	114	ABC transporter%2C ATP-binding protein	0.877193	FALSE
1928	1	75	ABC transporter%2C periplasmic substrate-binding protein%2C putative	1.33333	FALSE
19284	4	14	ATP/GTP-binding site motif A (P-loop)	28.5714	FALSE
19289	1	2	transposase DDE domain protein	50	FALSE
19291	1	6	phage transcriptional regulator%2C AlpA	16.6667	FALSE
19298	1	11	Glycerol-3-phosphate dehydrogenase	9.09091	FALSE
19306	1	3	ABC transporter ATP-binding protein	33.3333	FALSE
19308	1	1	Biopolymer transport protein exbB	100	FALSE
19321	1	3	putative arabinose efflux permease%2C MFS family	33.3333	FALSE
19325	1	86	glycine betaine/L-proline ABC transporter%2C ATP-binding protein%2C putative	1.16279	FALSE
19326	1	2	cysteine synthase	50	FALSE
1934	9	108	ferredoxin%2C 2Fe-2S	8.33333	FALSE
19341	1	1	heat resistant agglutinin 1 protein	100	FALSE
19347	1	11	NADPH-dependent FMN reductase	9.09091	FALSE
1935	1	10	thioesterase superfamily protein	10	FALSE
1936	2	25	FAD-dependent pyridine nucleotide-disulphide oxidoreductase	8	FALSE
19367	1	6	Folylpolyglutamate synthase	16.6667	FALSE
1937	1	8	hypothetical protein	12.5	FALSE
19375	1	40	hypothetical protein	2.5	FALSE
19378	1	6	Acriflavin resistance protein d	16.6667	FALSE
1938	1	6	hypothetical protein	16.6667	FALSE
19382	1	10	translation initiation factor IF-1	10	FALSE
1939	2	10	D-galactarate dehydratase	20	FALSE
19391	1	1	peptide methionine sulfoxide reductase	100	FALSE
1940	6	84	aldehyde dehydrogenase family protein	7.14286	FALSE
19407	43	131	pyruvate dehydrogenase complex%2C E1 component%2C beta subunit	32.8244	FALSE
1941	5	22	5-dehydro-4-deoxyglucarate dehydratase	22.7273	FALSE
1942	2	11	LysR family transcriptional regulator	18.1818	FALSE
1943	2	3	transcriptional regulatory protein LysR family	66.6667	FALSE
1944	2	10	major facilitator superfamily MFS_1	20	FALSE
19442	6	82	conserved hypothetical protein	7.31707	FALSE
19446	1	11	translation initiation factor IF-2	9.09091	FALSE
19448	6	119	PTS system%2C nitrogen regulatory IIA component	5.04202	FALSE
19449	1	14	putative nickel-responsive regulator	7.14286	FALSE
1945	4	10	hypothetical protein	40	FALSE
19450	3	7	CtpF protein	42.8571	FALSE
19451	9	106	Mg chelatase-related protein	8.49057	FALSE
19452	4	127	tRNA modification GTPase TrmE	3.14961	FALSE
19455	4	108	3-isopropylmalate dehydratase%2C large subunit	3.7037	FALSE
19456	4	129	primosomal protein N	3.10078	FALSE
19459	1	47	ATP-dependent DNA helicase RecQ	2.12766	FALSE
1946	4	16	integral membrane protein-like protein	25	FALSE
19460	3	121	bolA protein	2.47934	FALSE
19461	1	5	aspartyl-tRNA(Asn)/glutamyl-tRNA (Gln) amidotransferase subunit A	20	FALSE
19463	1	45	hypothetical protein	2.22222	FALSE
19464	1	7	hypothetical protein	14.2857	FALSE
19469	1	9	hypothetical protein	11.1111	FALSE
1947	3	20	protein of unknown function DUF892	15	FALSE
19471	1	4	hypothetical protein	25	FALSE
19472	1	11	hypothetical protein	9.09091	FALSE
19476	4	23	phage-related integrase/recombinase	17.3913	FALSE
19478	1	17	aminobenzoyl-glutamate utilization protein	5.88235	FALSE
19482	9	104	tRNA synthetase%2C class I	8.65385	FALSE
19484	2	106	ATP:cob(I)alamin adenosyltransferase%2C putative	1.88679	FALSE
19485	1	7	hypothetical protein	14.2857	FALSE
19486	1	9	putative L-proline 4-hydroxylase	11.1111	FALSE
19489	1	9	hypothetical protein	11.1111	FALSE
1949	2	8	hypothetical protein	25	FALSE
19490	2	61	peptidyl-dipeptidase Dcp	3.27869	FALSE
19499	1	3	hypothetical protein	33.3333	FALSE
19501	1	4	hypothetical protein	25	FALSE
19502	7	111	conserved hypothetical protein	6.30631	FALSE
19507	1	23	sulfate transporter family protein	4.34783	FALSE
1951	2	19	transcriptional regulatory protein GntR family	10.5263	FALSE
19510	1	3	N-acetylneuraminate transport system permease protein	33.3333	FALSE
19511	1	8	pyruvate carboxylase	12.5	FALSE
19512	2	19	pyruvate dehydrogenase	10.5263	FALSE
19514	2	13	hypothetical protein	15.3846	FALSE
19519	1	7	hypothetical protein	14.2857	FALSE
1952	1	7	hypothetical protein	14.2857	FALSE
1953	1	33	hypothetical protein	3.0303	FALSE
19533	1	3	AraC family transcriptional regulator	33.3333	FALSE
19536	1	3	hypothetical protein	33.3333	FALSE
1954	1	92	conserved hypothetical protein	1.08696	FALSE
19544	1	2	monooxygenase	50	FALSE
19545	1	1	ABC transporter substrate-binding protein	100	FALSE
1955	1	39	putative methionine sulphoxide reductase B	2.5641	FALSE
19552	1	5	cupin	20	FALSE
19553	1	5	haloacid dehalogenase%2C type II	20	FALSE
19555	1	4	aldehyde dehydrogenase family protein	25	FALSE
1956	1	8	hypothetical protein	12.5	FALSE
19562	1	9	hypothetical protein	11.1111	FALSE
19563	1	7	putative glconolactonase	14.2857	FALSE
19564	1	8	GMC type oxidoreductase	12.5	FALSE
19568	3	32	conserved hypothetical protein	9.375	FALSE
1957	3	17	hypothetical protein	17.6471	FALSE
19570	5	127	UDP-N-acetylenolpyruvoylglucosamine reductase	3.93701	FALSE
19571	3	12	hypothetical protein	25	FALSE
19572	1	7	acyl-CoA dehydrogenase	14.2857	FALSE
19576	4	80	ureidoglycolate hydrolase%2C putative	5	FALSE
19577	1	13	UDP-N-acetylglucosamine 2-epimerase	7.69231	FALSE
19579	2	9	transferase hexapeptide repeat containing protein	22.2222	FALSE
1958	2	6	flagellar protein	33.3333	FALSE
19582	1	4	hypothetical protein	25	FALSE
1959	1	11	conserved hypothetical protein	9.09091	FALSE
19593	5	15	glucarate dehydratase	33.3333	FALSE
19598	1	14	protein of unknown function DUF395 YeeE/YedE	7.14286	FALSE
19599	1	13	protein of unknown function DUF395 YeeE/YedE	7.69231	FALSE
196	5	108	acyl-CoA thioesterase II	4.62963	FALSE
1960	2	8	hypothetical protein	25	FALSE
19603	2	3	hypothetical protein	66.6667	FALSE
19604	1	6	hypothetical protein	16.6667	FALSE
19606	2	6	D-amino acid dehydrogenase small subunit	33.3333	FALSE
1961	3	30	L-2%2C4-diaminobutyrate decarboxylase	10	FALSE
19610	2	28	conserved hypothetical protein	7.14286	FALSE
19613	2	9	conserved membrane protein of unknown function	22.2222	FALSE
19614	1	14	hypothetical protein	7.14286	FALSE
19619	21	61	membrane protein%2C putative	34.4262	FALSE
1962	3	15	flagellar biosynthesis repressor	20	FALSE
19623	1	6	hypothetical protein	16.6667	FALSE
19625	3	8	putative D-alanyl-D-alanine carboxypeptidase	37.5	FALSE
19627	1	3	hypothetical protein	33.3333	FALSE
19628	2	6	hypothetical protein	33.3333	FALSE
19630	2	131	SsrA-binding protein	1.52672	FALSE
19633	18	89	conserved hypothetical protein	20.2247	FALSE
19634	1	36	putative multicopper oxidase	2.77778	FALSE
19636	1	7	putative signaling protein containing multidomains	14.2857	FALSE
1964	2	5	flagellin	40	FALSE
19641	1	2	Sel1 repeat-containing protein	50	FALSE
19642	1	19	conserved hypothetical protein	5.26316	FALSE
19645	1	2	hypothetical protein	50	FALSE
19646	1	16	urea amidolyase related protein	6.25	FALSE
19647	2	17	Xylose isomerase domain protein TIM barrel	11.7647	FALSE
19648	2	18	putative oligopeptide ABC transporter substrate-binding protein	11.1111	FALSE
19649	7	130	thymidylate kinase	5.38462	FALSE
1965	4	17	flagellar biosynthesis regulatory protein	23.5294	FALSE
19650	2	122	host factor-I protein	1.63934	FALSE
19659	1	7	hypothetical protein	14.2857	FALSE
1966	4	6	hypothetical protein	66.6667	FALSE
19662	1	6	ASCH domain-containing protein	16.6667	FALSE
19664	1	128	penicillin-binding protein 1A%2C putative	0.78125	FALSE
1968	4	15	hypothetical protein	26.6667	FALSE
19681	1	129	ABC transporter%2C ATP-binding protein	0.775194	FALSE
19687	1	12	hypothetical protein	8.33333	FALSE
1969	4	8	chemotactic signal-response protein CheL	50	FALSE
19692	4	13	motor protein	30.7692	FALSE
19698	1	5	phosphodiesterase	20	FALSE
197	5	121	UbiH/COQ6 monooxygenase family	4.13223	FALSE
1970	8	60	flagellar P-ring protein precursor	13.3333	FALSE
19707	1	18	protein of unknown function DUF1452	5.55556	FALSE
1971	2	17	assembly regulator FliX	11.7647	FALSE
19710	2	98	cytochrome c-type biogenesis protein CcmH	2.04082	FALSE
19713	1	28	Radical SAM domain protein	3.57143	FALSE
19714	1	31	phage SPO1 DNA polymerase-related protein	3.22581	FALSE
19717	3	10	RagD protein	30	FALSE
19719	1	8	probable poly-beta-hydroxybutyrate polymerase	12.5	FALSE
1972	3	13	transcriptional regulator%2C HxlR family	23.0769	FALSE
19726	2	16	Flavocytochrome c sulphide dehydrogenase flavin-binding protein	12.5	FALSE
1973	2	14	NAD-dependent epimerase/dehydratase	14.2857	FALSE
19730	3	17	adenylate cyclase	17.6471	FALSE
1974	4	119	dnaK suppressor protein	3.36134	FALSE
19745	1	15	Amidohydrolase 3	6.66667	FALSE
19749	1	6	GMC family oxidoreductase	16.6667	FALSE
1975	1	9	fumarylacetoacetate (FAA) hydrolase	11.1111	FALSE
19755	2	8	hypothetical protein	25	FALSE
1976	8	59	flagellar L-ring protein precursor (basal body L-ring protein) FlgH	13.5593	FALSE
19760	3	129	A/G-specific adenine glycosylase	2.32558	FALSE
19763	3	22	hypothetical protein	13.6364	FALSE
19764	6	131	polyA polymerase family protein	4.58015	FALSE
19765	3	10	acyl-CoA dehydrogenase	30	FALSE
19766	2	41	hypothetical protein	4.87805	FALSE
1977	1	17	basal body P-ring biosynthesis protein	5.88235	FALSE
19771	2	7	Colanic acid biosynthesis glycosyl transferase WcaI	28.5714	FALSE
19772	1	2	hypothetical protein	50	FALSE
19775	1	13	putative molybdopterin biosynthesis protein	7.69231	FALSE
1978	1	18	basal body rod protein	5.55556	FALSE
19784	2	13	para-aminobenzoate synthase%2C subunit I	15.3846	FALSE
19785	1	15	Anthranilate/para-aminobenzoate synthases component II	6.66667	FALSE
19786	1	4	hypothetical protein	25	FALSE
19787	1	4	hypothetical protein	25	FALSE
19789	1	4	dihydrorhizobitoxine desaturase	25	FALSE
1979	1	18	basal body rod protein	5.55556	FALSE
19792	1	4	peptidase C58	25	FALSE
19793	1	4	hypothetical protein	25	FALSE
19794	1	5	conserved hypothetical protein	20	FALSE
19795	1	4	anthranilate phosphoribosyltransferase	25	FALSE
198	1	63	hypothetical protein	1.5873	FALSE
1980	1	15	basal body-associated protein	6.66667	FALSE
19803	1	3	cold-shock protein	33.3333	FALSE
19804	1	2	hypothetical protein	50	FALSE
19805	2	5	Type I phosphodiesterase/nucleotide pyrophosphatase	40	FALSE
19807	2	6	hypothetical protein	33.3333	FALSE
1981	1	18	flagellar C-ring motor switch protein	5.55556	FALSE
1982	1	11	hypothetical protein	9.09091	FALSE
19822	2	5	hypothetical protein	40	FALSE
1983	1	14	hypothetical protein	7.14286	FALSE
19831	1	10	nitrilotriacetate monooxygenase component A	10	FALSE
19839	2	9	nitrogenase-associated protein	22.2222	FALSE
19841	1	7	host specificity protein	14.2857	FALSE
19842	2	17	ferredoxin III%2C nif-specific	11.7647	FALSE
19850	1	10	hypothetical protein	10	FALSE
19851	3	93	conserved hypothetical protein	3.22581	FALSE
19857	2	3	phosphohydrolase	66.6667	FALSE
19859	1	22	hypothetical protein	4.54545	FALSE
19861	2	18	thioredoxin reductase	11.1111	FALSE
19863	1	3	3-oxoacyl-[acyl-carrier-protein] reductase	33.3333	FALSE
19866	3	80	methionyl-tRNA formyltransferase	3.75	FALSE
19868	3	46	putative DNA ligase	6.52174	FALSE
19872	2	9	putative phosphotransferase	22.2222	FALSE
19875	1	103	monofunctional biosynthetic peptidoglycan transglycosylase	0.970874	FALSE
19876	8	108	[protein-pII] uridylyltransferase%2C putative	7.40741	FALSE
19877	6	106	conserved hypothetical protein	5.66038	FALSE
19879	2	5	sensor histidine kinase	40	FALSE
19881	4	25	Glyoxalase/bleomycin resistance protein/dioxygenase	16	FALSE
19888	2	96	potassium efflux system family protein	2.08333	FALSE
19889	1	56	chemotaxis protein motility protein A	1.78571	FALSE
19891	8	40	flagellar basal body-associated protein FliL	20	FALSE
19892	6	42	putative lytic transglycosylase-like protein%2C catalytic	14.2857	FALSE
19893	6	52	two component transcriptional regulator%2C winged helix family	11.5385	FALSE
19894	8	52	predicted flagellar hook-associated protein FlgK	15.3846	FALSE
19895	12	49	predicted flagellar hook-associated protein FlgL	24.4898	FALSE
19896	2	3	flagellar biosynthesis protein FlgD	66.6667	FALSE
19897	8	28	flagellar hook capping protein	28.5714	FALSE
19898	1	7	export apparatus protein	14.2857	FALSE
19899	5	36	hypothetical protein	13.8889	FALSE
19903	1	3	hypothetical protein	33.3333	FALSE
19905	2	39	putative cationic transport protein	5.12821	FALSE
19915	1	24	glycerophosphoryl diester phosphodiesterase	4.16667	FALSE
19916	3	9	conserved hypothetical protein	33.3333	FALSE
1992	4	131	sensory box histidine kinase/response regulator	3.05344	FALSE
19922	1	9	ribosomal protein S6	11.1111	FALSE
19924	1	12	ROK family protein	8.33333	FALSE
19925	1	15	transcriptional regulator%2C XRE family	6.66667	FALSE
19927	1	102	exopolysacchride production negative regulator exoR	0.980392	FALSE
1993	3	75	conserved hypothetical protein	4	FALSE
19937	2	5	fumarate hydratase	40	FALSE
19938	1	2	Signal transduction histidine kinase CheA	50	FALSE
19939	1	2	alkylhydroperoxidase	50	FALSE
19944	1	1	DNA-binding protein	100	FALSE
19945	2	114	conserved hypothetical protein	1.75439	FALSE
19948	1	45	glutaminase	2.22222	FALSE
19949	2	9	diguanylate cyclase	22.2222	FALSE
1995	1	25	hypothetical protein contains isoprenylcysteine carboxyl methyltransferase domain	4	FALSE
19952	2	28	deoxyribose-phosphate aldolase	7.14286	FALSE
19953	1	15	aldehyde dehydrogenase	6.66667	FALSE
19958	1	14	conserved hypothetical protein	7.14286	FALSE
19960	1	7	tyramine oxidase	14.2857	FALSE
19961	1	3	type 1 glutamine amidotransferase domain-containing protein	33.3333	FALSE
19964	3	4	iron ABC transporter substrate-binding protein	75	FALSE
19966	31	70	conserved hypothetical protein	44.2857	FALSE
19969	1	83	conserved hypothetical protein	1.20482	FALSE
19973	1	25	aminoglycoside/hydroxyurea antibiotic resistance kinase	4	FALSE
19975	1	12	phage shock protein A%2C PspA	8.33333	FALSE
19976	1	12	protein of unknown function DUF1449	8.33333	FALSE
19977	1	13	band 7 protein	7.69231	FALSE
1998	1	76	fumarate hydratase%2C class I	1.31579	FALSE
19982	7	95	urease accessory protein UreF%2C putative	7.36842	FALSE
19986	1	7	putative acetyltransferase	14.2857	FALSE
19987	1	21	DinB family protein	4.7619	FALSE
19990	1	69	ThiJ/PfpI family protein	1.44928	FALSE
19991	1	13	conserved hypothetical protein	7.69231	FALSE
19993	1	92	chorismate mutase	1.08696	FALSE
19994	1	38	N-acetylglucosamine-6-phosphate deacetylase	2.63158	FALSE
19996	2	32	putative transcriptional regulatory protein%2C LysR family	6.25	FALSE
19997	1	18	Alkaline phosphatase	5.55556	FALSE
2	6	132	DNA polymerase III%2C beta subunit	4.54545	FALSE
20	9	131	NifU-related protein	6.87023	FALSE
20000	1	27	hypothetical protein	3.7037	FALSE
20008	1	16	sugar-phosphate isomerase%2C RpiB/LacA/LacB family	6.25	FALSE
20009	1	4	GntR domain protein	25	FALSE
20017	1	13	FMN reductase%2C MsuE subfamily	7.69231	FALSE
20031	2	5	Acyl-CoA dehydrogenase type 2 domain	40	FALSE
20033	21	73	conserved hypothetical protein	28.7671	FALSE
20035	1	4	haloacid dehalogenase%2C type II	25	FALSE
20039	1	10	ABC transporter substrate-binding protein	10	FALSE
20040	1	23	nucleotide sugar dehydrogenase	4.34783	FALSE
20049	2	19	predicted carbohydrate kinase contains FGGY family domain	10.5263	FALSE
2005	1	24	hypothetical protein	4.16667	FALSE
20051	2	20	predicted ABC transporter%2C inner-membrane translocator	10	FALSE
20053	2	21	response regulator receiver and ANTAR domain protein	9.52381	FALSE
20059	1	6	hypothetical protein	16.6667	FALSE
20064	1	5	hypothetical protein	20	FALSE
20065	2	8	aldehyde dehydrogenase	25	FALSE
20077	2	7	sugar ABC transporter permease	28.5714	FALSE
20079	1	9	Resolvase domain	11.1111	FALSE
20084	1	19	hypothetical protein	5.26316	FALSE
20095	1	10	Sarcosine oxidase	10	FALSE
2010	2	47	putative Dsb family thioredoxin protein	4.25532	FALSE
20100	1	2	hypothetical protein	50	FALSE
20116	1	25	hypothetical protein	4	FALSE
20121	1	17	glycosyl transferase family 2	5.88235	FALSE
20124	15	66	conserved hypothetical protein	22.7273	FALSE
20137	1	3	aliphatic sulfonates family ABC transporter%2C periplsmic ligand-binding protein	33.3333	FALSE
20141	1	3	putative TonB-dependent siderophore receptor	33.3333	FALSE
20142	1	9	isochorismatase hydrolase	11.1111	FALSE
20147	1	3	hypothetical protein	33.3333	FALSE
20158	1	5	PbsX family transcriptional regulator	20	FALSE
20161	1	6	acetyltransferase	16.6667	FALSE
20163	1	5	tail protein	20	FALSE
20164	1	5	phage tail protein	20	FALSE
20168	2	3	catalase	66.6667	FALSE
20169	1	11	catalase	9.09091	FALSE
20172	2	18	UbiA prenyltransferase	11.1111	FALSE
20173	1	2	hypothetical protein	50	FALSE
20177	2	23	extracelluar solute-binding protein%2C family 1	8.69565	FALSE
2018	1	130	recA protein	0.769231	FALSE
20184	4	56	hypothetical protein	7.14286	FALSE
20187	2	10	protein of unknown function DUF336	20	FALSE
20192	5	58	Na+/H+ antiporter	8.62069	FALSE
20195	1	8	Putative addiction module antidote protein	12.5	FALSE
20199	1	11	LysR family transcriptional regulator	9.09091	FALSE
2020	4	58	decarboxylating glycine dehydrogenase	6.89655	FALSE
20201	2	10	aspartate aminotransferase	20	FALSE
2021	4	67	glycine cleavage system H protein	5.97015	FALSE
20211	1	7	hypothetical protein	14.2857	FALSE
20212	1	2	isochorismatase hydrolase	50	FALSE
20217	1	6	hypothetical protein	16.6667	FALSE
2022	3	60	glycine cleavage system T protein	5	FALSE
2023	1	132	alanyl-tRNA synthetase	0.757576	FALSE
20231	1	2	antibiotic biosynthesis monooxygenase	50	FALSE
20236	1	9	hypothetical protein	11.1111	FALSE
20237	32	79	conserved hypothetical protein	40.5063	FALSE
20249	1	25	TspO and MBR like protein	4	FALSE
2025	2	129	isocitrate dehydrogenase%2C NADP-dependent	1.55039	FALSE
20251	5	43	chemotaxis protein motility protein B	11.6279	FALSE
20259	2	23	Porin	8.69565	FALSE
20272	1	5	acyltransferase	20	FALSE
20281	2	4	binding-protein-dependent transport systems inner membrane component	50	FALSE
20286	3	25	30S ribosomal protein S6	12	FALSE
20293	4	36	chemotaxis protein motility protein C	11.1111	FALSE
20300	2	7	conserved hypothetical protein	28.5714	FALSE
20302	1	2	ABC transporter	50	FALSE
20303	2	5	multidrug transporter	40	FALSE
20306	1	9	hypothetical protein	11.1111	FALSE
20311	1	9	DNA-binding protein	11.1111	FALSE
20314	2	8	glucosamine/galactosamine-6-phosphate isomerase	25	FALSE
20315	2	3	N-acetylglucosamine-6-phosphate deacetylase	66.6667	FALSE
20316	2	4	Extracellular solute-binding protein family 1	50	FALSE
20317	2	3	Putative fructose-amino acid permease	66.6667	FALSE
20328	2	7	Cupin domain-containing protein	28.5714	FALSE
2036	1	79	conserved hypothetical protein	1.26582	FALSE
20361	2	3	hypothetical protein	66.6667	FALSE
20362	1	3	cold-shock protein	33.3333	FALSE
20363	3	9	hypothetical protein	33.3333	FALSE
2037	3	131	phosphoribosylaminoimidazole-succinocarboxamide synthase	2.29008	FALSE
2038	2	132	conserved hypothetical protein TIGR00302	1.51515	FALSE
20380	1	3	hypothetical protein	33.3333	FALSE
20381	1	4	peptidase C14 caspase catalytic subunit p20	25	FALSE
20386	1	4	secretion protein HlyD family protein	25	FALSE
2039	1	20	putative transmembrane magnesium and cobalt transport protein	5	FALSE
20392	2	26	probable oxidoreductase	7.69231	FALSE
2040	3	132	phosphoribosylformylglycinamidine synthase I	2.27273	FALSE
20409	1	4	transcriptional regulatory protein IclR family	25	FALSE
20410	1	4	enoyl-CoA hydratase/isomerase	25	FALSE
20414	1	14	membrane protein	7.14286	FALSE
20428	1	1	poly(3-hydroxyalkanoate) synthetase	100	FALSE
20438	1	2	membrane protein	50	FALSE
2044	3	132	phosphoribosylformylglycinamidine synthase II	2.27273	FALSE
[truncated: 7,281 more rows]

## Sheet: Sphingomonadales
Table S2: For each gene (column 1) the number of homologues was determined in this order (column 3) and the number of these homologues present in GC skew peaks was stated (column 2). Only genes were considered that have at least one homologue in GC skew peaks. Then the percentage at which a gene family is conserved in GC skew peaks was calculated (c5). The automatic labeling of the genes from NCB…
Internal proteinID	Nr of orthologs in GC skew peaks	Nr of orthologs	Description	Percentage ((100/Nr of orthologs)*Nr of orthologs in GC skew peaks)	GTA
1000	1	17	phosphoribosylformylglycinamidine cyclo-ligase	5.88235	FALSE
1001	1	7	phosphoribosylglycinamide formyltransferase	14.2857	FALSE
1004	1	17	helicase-like protein	5.88235	FALSE
10095	1	2	TonB-dependent receptor plug	50	FALSE
10103	1	16	flagellar M-ring protein FliF	6.25	FALSE
10106	1	2	protein of unknown function DUF849	50	FALSE
1012	1	10	malate dehydrogenase (NAD)	10	FALSE
1013	1	17	succinyl-CoA synthetase (ADP-forming) alpha subunit	5.88235	FALSE
10139	1	2	Cro/Cl family transcriptional regulator	50	FALSE
1014	1	9	2-oxoglutarate dehydrogenase E2 component	11.1111	FALSE
1015	1	10	dihydrolipoamide dehydrogenase	10	FALSE
10157	1	2	L-carnitine dehydratase/bile acid-inducible protein F	50	FALSE
10161	1	3	Type IV secretory pathway VirD2 components (relaxase)-like protein	33.3333	FALSE
10197	3	5	conserved hypothetical protein	60	FALSE
102	3	17	DNA replication and repair protein RecF	17.6471	FALSE
10210	1	1	lactate dehydrogenase	100	FALSE
1022	1	10	isocitrate dehydrogenase (NADP)	10	FALSE
10248	1	7	aldo/keto reductase	14.2857	FALSE
1029	1	17	Undecaprenyl pyrophosphate synthetase	5.88235	FALSE
1030	1	17	phosphatidate cytidylyltransferase	5.88235	FALSE
1031	1	17	1-deoxy-D-xylulose 5-phosphate reductoisomerase	5.88235	FALSE
10315	3	3	Cytochrome c oxidase%2C subunit II	100	FALSE
1032	2	16	RseP peptidase. Metallo peptidase. MEROPS family M50B	12.5	FALSE
1033	5	15	surface antigen (D15)	33.3333	FALSE
1034	5	15	outer membrane chaperone Skp (OmpH)	33.3333	FALSE
10340	1	1	hypothetical protein	100	FALSE
10347	1	2	TonB-dependent receptor	50	FALSE
1035	1	1	hypothetical protein	100	FALSE
1036	6	17	3-hydroxyacyl-[acyl-carrier-protein] dehydratase	35.2941	FALSE
10368	1	3	TonB-dependent receptor	33.3333	FALSE
1037	6	17	LSU ribosomal protein L31P	35.2941	FALSE
10370	1	5	major facilitator superfamily MFS_1	20	FALSE
10371	1	1	hypothetical protein	100	FALSE
10377	2	2	TetR/AcrR family transcriptional regulator	100	FALSE
1038	3	17	3-dehydroquinate synthase	17.6471	FALSE
1039	2	17	shikimate kinase	11.7647	FALSE
104	2	17	alkyl hydroperoxide reductase/ Thiol specific antioxidant/ Mal allergen	11.7647	FALSE
1040	2	17	hypothetical protein	11.7647	FALSE
1041	1	17	phage integrase	5.88235	FALSE
1042	1	17	acetyl-coenzyme A carboxylase carboxyl transferase subunit alpha	5.88235	FALSE
10423	1	1	gamma-glutamyl cyclotransferase	100	FALSE
10425	1	3	bile acid:sodium symporter	33.3333	FALSE
1043	1	9	peptidase M48%2C Ste24p	11.1111	FALSE
1045	2	17	bacterioferritin	11.7647	FALSE
10465	1	1	undecaprenyl-phosphategalactosephosphotransferase	100	FALSE
1051	1	17	Exodeoxyribonuclease VII small subunit	5.88235	FALSE
1052	1	17	farnesyl-diphosphate synthase	5.88235	FALSE
1053	1	17	Coenzyme A biosynthesis protein	5.88235	FALSE
1055	1	7	transcriptional regulator%2C LysR family	14.2857	FALSE
1056	1	9	isovaleryl-CoA dehydrogenase	11.1111	FALSE
10567	2	3	alpha/beta hydrolase	66.6667	FALSE
1058	1	10	Carbamoyl-phosphate synthase L chain%2C ATP-binding	10	FALSE
1059	1	9	MaoC-like dehydratase	11.1111	FALSE
106	1	17	GMP synthase (glutamine-hydrolyzing)	5.88235	FALSE
1060	3	7	Citryl-CoA lyase	42.8571	FALSE
1063	1	5	protein of unknown function DUF328	20	FALSE
10658	1	4	Alcohol dehydrogenase%2C zinc-binding	25	FALSE
1068	1	7	Extensin-like protein	14.2857	FALSE
1069	2	17	anthranilate synthase%2C component I	11.7647	FALSE
107	1	7	aminotransferase	14.2857	FALSE
1070	2	17	hypothetical protein	11.7647	FALSE
1071	1	17	triosephosphate isomerase	5.88235	FALSE
1072	2	17	CTP synthase	11.7647	FALSE
10727	1	4	Lytic transglycosylase%2C catalytic	25	FALSE
1075	1	3	hypothetical protein	33.3333	FALSE
1077	1	16	glucose sorbosone dehydrogenase	6.25	FALSE
10771	1	2	aldehyde-activating protein	50	FALSE
10775	1	1	histidine kinase	100	FALSE
1078	1	17	NusA antitermination factor	5.88235	FALSE
1079	1	17	protein of unknown function DUF448	5.88235	FALSE
108	1	5	short-chain dehydrogenase/reductase SDR	20	FALSE
1080	5	13	bacterial translation initiation factor 2 (bIF-2)	38.4615	FALSE
10800	1	2	type IV pilus assembly PilZ	50	FALSE
1081	5	17	ribosome-binding factor A	29.4118	FALSE
10813	1	3	Putative secreted protein	33.3333	FALSE
1082	5	17	thymidine kinase	29.4118	FALSE
1084	5	17	tRNA pseudouridine synthase B	29.4118	FALSE
1085	5	17	SSU ribosomal protein S15P	29.4118	FALSE
1086	5	17	3' exoribonuclease	29.4118	FALSE
109	2	17	protein of unknown function DUF195	11.7647	FALSE
10909	1	4	transcriptional regulator%2C AsnC family	25	FALSE
10933	2	2	hypothetical protein	100	FALSE
10952	2	4	twin-arginine translocation pathway signal protein	50	FALSE
10971	1	4	cystathionine beta-lyase	25	FALSE
10976	1	1	enoyl-CoA hydratase	100	FALSE
1098	1	8	amidohydrolase	12.5	FALSE
1099	1	8	conserved hypothetical protein	12.5	FALSE
110	2	17	Nicotinate-nucleotide adenylyltransferase	11.7647	FALSE
1103	1	16	protein of unknown function UPF0005	6.25	FALSE
1104	1	7	peptidase S9%2C prolyl oligopeptidase active site region	14.2857	FALSE
11051	1	1	chromosome segregation protein SMC	100	FALSE
11057	4	5	hypothetical protein	80	FALSE
1107	1	17	ATPase AAA-2	5.88235	FALSE
11073	1	16	flagellar motor switch protein FliG	6.25	FALSE
1109	1	17	Alcohol dehydrogenase%2C zinc-binding	5.88235	FALSE
111	2	17	Iojap-related protein	11.7647	FALSE
1110	2	9	metallophosphoesterase	22.2222	FALSE
1111	2	10	glycosyl transferase%2C group 1	20	FALSE
11110	1	1	signal peptide protein	100	FALSE
1112	1	17	protein of unknown function DUF1013	5.88235	FALSE
1116	1	17	L-sorbosone dehydrogenase	5.88235	FALSE
112	2	17	protein of unknown function DUF163	11.7647	FALSE
1123	1	6	Host attachment protein	16.6667	FALSE
1125	2	12	surface antigen (D15)	16.6667	FALSE
1126	2	12	protein of unknown function DUF490	16.6667	FALSE
11269	1	3	type IV pilus assembly PilZ	33.3333	FALSE
1127	1	15	L-serine ammonia-lyase	6.66667	FALSE
1129	2	17	orotidine-5'-phosphate decarboxylase	11.7647	FALSE
113	1	9	peptidase M23B	11.1111	FALSE
11302	2	2	multicopper oxidase%2C type 3	100	FALSE
11303	2	2	hypothetical protein	100	FALSE
11304	1	1	cytochrome C	100	FALSE
11305	2	2	multicopper oxidase%2C type 3	100	FALSE
1131	1	16	hypothetical protein	6.25	FALSE
11315	1	2	integrase	50	FALSE
11316	1	2	integrase	50	FALSE
11318	1	5	hypothetical protein	20	FALSE
11319	1	4	hypothetical protein	25	FALSE
1132	1	9	sugar transporter	11.1111	FALSE
11320	1	3	hypothetical protein	33.3333	FALSE
11321	1	3	hypothetical protein	33.3333	FALSE
11324	1	2	hypothetical protein	50	FALSE
11326	1	4	hypothetical protein	25	FALSE
11333	1	4	hypothetical protein	25	FALSE
11338	2	3	protein of unknown function DUF932	66.6667	FALSE
11339	1	9	flagellin-like protein	11.1111	FALSE
11340	2	16	Flagellar hook-associated protein	12.5	FALSE
11341	3	11	flagellar hook capping protein	27.2727	FALSE
11342	2	11	MotA/TolQ/ExbB proton channel	18.1818	FALSE
11344	2	3	hypothetical protein	66.6667	FALSE
11345	2	16	flagellar protein	12.5	FALSE
11346	1	10	hypothetical protein	10	FALSE
11348	1	14	conserved hypothetical protein	7.14286	FALSE
11349	1	15	surface presentation of antigens (SPOA) protein	6.66667	FALSE
11352	1	3	hypothetical protein	33.3333	FALSE
11356	1	8	hypothetical protein	12.5	FALSE
1136	1	12	transcriptional regulator%2C LacI family	8.33333	FALSE
11361	2	2	protein of unknown function DUF224%2C cysteine-rich region domain protein	100	FALSE
11363	1	9	GCN5-related N-acetyltransferase	11.1111	FALSE
11376	1	4	NUDIX hydrolase	25	FALSE
11398	2	3	hypothetical protein	66.6667	FALSE
11399	2	2	hypothetical protein	100	FALSE
114	1	17	carboxyl-terminal protease	5.88235	FALSE
1141	1	15	Mannitol dehydrogenase-like protein	6.66667	FALSE
11419	1	6	4-oxalocrotonate tautomerase	16.6667	FALSE
11423	1	2	TonB-dependent receptor	50	FALSE
11427	1	4	amino acid carrier protein	25	FALSE
11434	1	5	type IV pilus assembly PilZ	20	FALSE
11437	1	3	protein of unknown function DUF1044	33.3333	FALSE
11438	1	3	transcriptional regulator%2C XRE family	33.3333	FALSE
1144	1	14	OsmC family protein	7.14286	FALSE
11441	1	1	hypothetical protein	100	FALSE
11442	1	1	hypothetical protein	100	FALSE
11475	1	9	aminotransferase class IV	11.1111	FALSE
11483	2	3	gluconolactonase	66.6667	FALSE
11490	1	8	transcriptional regulator%2C AsnC family	12.5	FALSE
11495	1	4	hypothetical protein	25	FALSE
11497	1	5	formate dehydrogenase%2C alpha subunit	20	FALSE
115	1	16	disulfide bond formation protein	6.25	FALSE
1150	1	10	branched-chain alpha-keto acid dehydrogenase E1 component	10	FALSE
11502	2	2	D-lactate dehydrogenase (cytochrome)	100	FALSE
11503	2	2	FAD linked oxidase domain protein	100	FALSE
1151	1	10	branched-chain alpha-keto acid dehydrogenase E2 component	10	FALSE
11511	1	2	transferase hexapeptide repeat containing protein	50	FALSE
11517	1	2	GAF sensor hybrid histidine kinase	50	FALSE
1152	1	7	hypothetical protein	14.2857	FALSE
11523	1	1	methylase	100	FALSE
1153	1	9	protein of unknown function UPF0118	11.1111	FALSE
1154	2	10	hypothetical protein	20	FALSE
1155	2	16	5-formyltetrahydrofolate cyclo-ligase	12.5	FALSE
1156	1	15	transketolase	6.66667	FALSE
11562	2	2	hypothetical protein	100	FALSE
1157	1	17	glyceraldehyde-3-phosphate dehydrogenase	5.88235	FALSE
1158	1	17	phosphoglycerate kinase	5.88235	FALSE
1159	1	4	major facilitator superfamily MFS_1	25	FALSE
11594	2	7	conserved hypothetical protein	28.5714	FALSE
11595	2	2	Uncharacterized protein	100	FALSE
11597	1	2	Haloacid dehalogenase domain protein hydrolase	50	FALSE
11603	1	2	Glutathione S-transferase%2C C-terminal domain	50	FALSE
11604	1	6	aldehyde dehydrogenase	16.6667	FALSE
11608	1	1	hypothetical protein	100	FALSE
11613	1	11	response regulator receiver modulated CheB methylesterase	9.09091	FALSE
11625	2	3	transcriptional regulator%2C MarR family	66.6667	FALSE
11633	1	2	hypothetical protein	50	FALSE
11663	2	5	monooxygenase%2C FAD-binding	40	FALSE
11673	1	2	Sel1 domain protein repeat-containing protein	50	FALSE
11678	3	5	4-oxalocrotonate decarboxylase	60	FALSE
11679	2	4	3-hydroxyanthranilate 3%2C4-dioxygenase	50	FALSE
11684	2	3	aldehyde dehydrogenase	66.6667	FALSE
11693	1	2	TonB-dependent receptor	50	FALSE
11695	2	5	transcriptional regulator%2C MarR family	40	FALSE
117	2	4	hypothetical protein	50	FALSE
11710	1	3	hypothetical protein	33.3333	FALSE
11714	1	1	hypothetical protein	100	FALSE
11715	1	5	amidohydrolase	20	FALSE
11729	2	4	oxidoreductase domain protein	50	FALSE
11731	1	5	O-acetylhomoserine/O-acetylserine sulfhydrylase	20	FALSE
11732	1	4	hypothetical protein	25	FALSE
11733	1	4	hypothetical protein	25	FALSE
11737	1	4	hypothetical protein	25	FALSE
11747	1	2	hypothetical protein	50	FALSE
11748	1	3	hypothetical protein	33.3333	FALSE
11751	1	4	hypothetical protein	25	FALSE
11753	2	4	TonB-dependent receptor	50	FALSE
11766	1	4	Activator of Hsp90 ATPase 1 family protein	25	FALSE
11775	2	8	flagellar basal body-associated protein FliL	25	FALSE
11776	2	15	hypothetical protein	13.3333	FALSE
11777	1	7	flagellar hook-associated 2-like protein	14.2857	FALSE
11782	1	6	putative acyl-carrier protein	16.6667	FALSE
11783	1	4	4-oxalocrotonate tautomerase family enzyme	25	FALSE
1179	6	17	Biotin--acetyl-CoA-carboxylase ligase	35.2941	FALSE
11796	1	2	hypothetical protein	50	FALSE
11799	2	4	hypothetical protein	50	FALSE
1180	6	17	pantothenate kinase	35.2941	FALSE
1181	6	17	beta-lactamase-like protein	35.2941	FALSE
11811	2	2	Amidohydrolase 3	100	FALSE
11829	1	2	Dimethylmenaquinone methyltransferase	50	FALSE
11834	1	2	helix-turn-helix- domain containing protein%2C AraC type	50	FALSE
11835	1	2	ferredoxin	50	FALSE
11851	1	1	hypothetical protein	100	FALSE
11874	1	2	phage/plasmid primase%2C P4 family	50	FALSE
11881	1	8	hypothetical protein	12.5	FALSE
11882	1	2	hypothetical protein	50	FALSE
11887	1	2	DUF1289 domain-containing protein	50	FALSE
11891	1	2	hypothetical protein	50	FALSE
119	1	9	membrane protein-like protein	11.1111	FALSE
11937	2	3	2-oxo-hepta-3-ene-1%2C7-dioic acid hydratase	66.6667	FALSE
11953	1	1	flagellar biosynthesis protein FlgJ	100	FALSE
11955	1	2	hypothetical protein	50	FALSE
11956	1	3	putative phage repressor	33.3333	FALSE
11959	1	1	hypothetical protein	100	FALSE
11962	1	1	hypothetical protein	100	FALSE
11964	2	2	thiamine pyrophosphate enzyme domain protein TPP-binding	100	FALSE
11965	1	2	pyruvate flavodoxin/ferredoxin oxidoreductase domain protein	50	FALSE
12	1	3	two-component system response regulator	33.3333	FALSE
1200	1	7	hypothetical protein	14.2857	FALSE
12001	1	3	beta-lactamase domain protein	33.3333	FALSE
1201	2	17	gid protein	11.7647	FALSE
1204	1	7	peptidase M20	14.2857	FALSE
1205	3	15	2-isopropylmalate synthase	20	FALSE
1206	8	16	YceI	50	FALSE
12065	1	6	flagellar biosynthetic protein	16.6667	FALSE
12067	1	1	flagellar biosynthesis protein FlgM	100	FALSE
12068	1	2	putative anti-sigma-28 factor%2C FlgM	50	FALSE
12069	1	3	Rod binding-like protein	33.3333	FALSE
1207	1	16	ketol-acid reductoisomerase	6.25	FALSE
12071	1	1	hypothetical protein	100	FALSE
12101	1	3	hypothetical protein	33.3333	FALSE
12105	1	9	protein of unknown function DUF140	11.1111	FALSE
12106	1	2	peptidyl-prolyl cis-trans isomerase%2C cyclophilin type	50	FALSE
1212	1	17	Holliday junction resolvase YqgF	5.88235	FALSE
12120	2	2	regulatory protein%2C IclR	100	FALSE
1213	1	10	conserved hypothetical protein	10	FALSE
1214	1	17	aspartyl/glutamyl-tRNA(Asn/Gln) amidotransferase subunit C	5.88235	FALSE
1215	1	17	aspartyl/glutamyl-tRNA(Asn/Gln) amidotransferase subunit A	5.88235	FALSE
12159	2	2	hypothetical protein	100	FALSE
1216	1	17	aspartyl/glutamyl-tRNA(Asn/Gln) amidotransferase subunit B	5.88235	FALSE
12173	1	1	hypothetical protein	100	FALSE
12174	1	1	acyl-CoA dehydrogenase	100	FALSE
12192	1	1	aspartate aminotransferase	100	FALSE
12193	1	1	methyltransferase	100	FALSE
12244	1	3	MaoC domain protein dehydratase	33.3333	FALSE
12248	1	2	hypothetical protein	50	FALSE
12251	3	9	hypothetical protein	33.3333	FALSE
12254	1	1	hypothetical protein	100	FALSE
12257	1	6	hypothetical protein	16.6667	FALSE
12258	1	2	transcriptional regulator%2C AraC family	50	FALSE
12314	1	3	hypothetical protein	33.3333	FALSE
12321	1	2	protein of unknown function DUF1486	50	FALSE
12322	1	2	methylenetetrahydromethanopterin reductase	50	FALSE
12323	2	3	glucose-methanol-choline oxidoreductase	66.6667	FALSE
12324	2	2	hypothetical protein	100	FALSE
1234	7	17	Nitrilase/cyanide hydratase and apolipoprotein N-acyltransferase	41.1765	FALSE
1235	7	17	Porphyromonas-type peptidyl-arginine deiminase	41.1765	FALSE
1236	1	4	conserved hypothetical protein	25	FALSE
1237	1	10	2OG-Fe(II) oxygenase	10	FALSE
1238	2	7	type II secretion system protein C	28.5714	FALSE
12382	1	2	Phenylacetaldoxime dehydratase	50	FALSE
1239	2	9	type II and III secretion system protein	22.2222	FALSE
12398	2	2	glucose-methanol-choline oxidoreductase	100	FALSE
12399	2	2	hypothetical protein	100	FALSE
1240	2	9	type II secretion system protein E	22.2222	FALSE
12401	1	2	Vanillate monooxygenase	50	FALSE
1241	3	9	General secretion pathway protein F	33.3333	FALSE
12415	1	2	hypothetical protein	50	FALSE
12416	1	2	hypothetical protein	50	FALSE
1242	3	9	General secretion pathway protein G	33.3333	FALSE
12427	1	2	regulatory protein%2C LuxR	50	FALSE
12428	1	2	Nitric oxide dioxygenase	50	FALSE
12429	1	2	SNARE associated Golgi protein	50	FALSE
1243	3	7	General secretion pathway protein H	42.8571	FALSE
12437	1	5	formate dehydrogenase delta subunit	20	FALSE
1244	3	7	General secretion pathway protein I	42.8571	FALSE
12447	1	1	aldehyde dehydrogenase	100	FALSE
1245	3	7	General secretion pathway protein J	42.8571	FALSE
1246	3	7	General secretion pathway protein K	42.8571	FALSE
1247	1	7	General secretion pathway L	14.2857	FALSE
12473	1	2	Cupin 2%2C conserved barrel domain protein	50	FALSE
12474	1	2	transcriptional regulator%2C XRE family with cupin sensor	50	FALSE
12477	1	2	hypothetical protein	50	FALSE
12478	1	2	transcriptional regulator%2C LysR family	50	FALSE
12479	2	2	Endoribonuclease L-PSP	100	FALSE
1248	1	7	hypothetical protein	14.2857	FALSE
12480	2	2	amidohydrolase 2	100	FALSE
1249	1	6	type II secretion system protein N	16.6667	FALSE
1251	1	9	type 4 prepilin peptidase 1. Aspartic peptidase. MEROPS family A24A	11.1111	FALSE
1253	1	5	peptidase S9%2C prolyl oligopeptidase active site domain protein	20	FALSE
1254	7	17	SSU ribosomal protein S4P	41.1765	FALSE
12561	1	3	single-strand binding protein	33.3333	FALSE
12562	1	2	hypothetical protein	50	FALSE
12563	1	2	hypothetical protein	50	FALSE
1257	1	17	Protein of unknown function DUF193	5.88235	FALSE
12578	1	2	transcriptional regulator%2C TetR family	50	FALSE
1258	1	17	serine hydroxymethyltransferase	5.88235	FALSE
12580	1	2	hypothetical protein	50	FALSE
1259	1	17	ribose-5-phosphate isomerase	5.88235	FALSE
12592	1	2	plasmid maintenance system killer	50	FALSE
12594	1	2	transcriptional regulator%2C LysR family	50	FALSE
12595	1	2	Dimethylmenaquinone methyltransferase	50	FALSE
12596	2	2	major facilitator superfamily MFS_1	100	FALSE
12597	2	2	hypothetical protein	100	FALSE
12598	2	2	electron transport protein SCO1/SenC	100	FALSE
12599	1	2	protein of unknown function DUF461	50	FALSE
12643	1	2	Gentisate 1 2-dioxygenase-like protein	50	FALSE
12644	2	2	hypothetical protein	100	FALSE
12645	1	1	Glyoxalase/bleomycin resistance protein/dioxygenase	100	FALSE
12646	1	2	hypothetical protein	50	FALSE
12659	2	2	transcriptional regulator%2C TetR family	100	FALSE
12675	2	2	ferredoxin	100	FALSE
12676	2	2	Vanillate monooxygenase	100	FALSE
12686	2	2	Flp/Fap pilin component	100	FALSE
12687	2	2	hypothetical protein	100	FALSE
12703	2	3	hypothetical protein	66.6667	FALSE
12704	2	2	hypothetical protein	100	FALSE
12722	1	2	hypothetical protein	50	FALSE
1273	1	17	CBS domain protein	5.88235	FALSE
1274	1	17	protein of unknown function UPF0054	5.88235	FALSE
1275	1	17	PhoH-like protein	5.88235	FALSE
1276	1	17	tRNA-i(6)A37 thiotransferase enzyme MiaB	5.88235	FALSE
12768	1	3	hypothetical protein	33.3333	FALSE
12769	1	2	hypothetical protein	50	FALSE
12771	1	2	diguanylate cyclase with PAS/PAC sensor	50	FALSE
1278	1	17	ferric uptake regulator%2C Fur family	5.88235	FALSE
12783	1	9	Limonene-1%2C2-epoxide hydrolase	11.1111	FALSE
12786	1	2	hypothetical protein	50	FALSE
1279	1	17	GCN5-related N-acetyltransferase	5.88235	FALSE
128	1	4	Taurine catabolism dioxygenase TauD/TfdA	25	FALSE
1280	1	17	nitrogen-fixing NifU-like protein	5.88235	FALSE
1282	5	17	DEAD/DEAH box helicase-like protein	29.4118	FALSE
1284	1	7	amidohydrolase	14.2857	FALSE
1286	1	5	transcriptional regulator%2C LysR family	20	FALSE
12875	1	1	enoyl-CoA hydratase	100	FALSE
12877	1	1	flagellin	100	FALSE
1288	1	7	conserved hypothetical protein	14.2857	FALSE
1290	1	7	conjugation TrbI family protein	14.2857	FALSE
1291	1	5	Conjugal transfer protein TrbG/VirB9/CagX	20	FALSE
1292	2	4	P-type conjugative transfer protein TrbG	50	FALSE
12922	2	3	aminoglycoside phosphotransferase	66.6667	FALSE
1293	1	5	Conjugal transfer protein	20	FALSE
1295	1	3	P-type conjugative transfer protein TrbJ	33.3333	FALSE
12952	1	3	hypothetical protein	33.3333	FALSE
1296	2	2	P-type conjugative transfer protein TrbJ	100	FALSE
1297	2	5	putative conjugal transfer protein	40	FALSE
1298	1	4	P-type conjugative transfer ATPase TrbB	25	FALSE
1299	2	4	hypothetical protein	50	FALSE
13	1	17	GTP-binding protein TypA	5.88235	FALSE
1300	3	4	TRAG protein	75	FALSE
1301	1	4	Lytic transglycosylase%2C catalytic	25	FALSE
13013	1	7	flagellar protein FlgJ	14.2857	FALSE
13024	1	1	hypothetical protein	100	FALSE
13027	1	1	hypothetical protein	100	FALSE
1303	1	4	protein of unknown function DUF736	25	FALSE
1304	3	6	conserved hypothetical protein	50	FALSE
13066	1	1	MarR family transcriptional regulator	100	FALSE
1307	2	3	hypothetical protein	66.6667	FALSE
13073	1	3	protein of unknown function DUF710	33.3333	FALSE
1308	1	3	hypothetical protein	33.3333	FALSE
1309	2	6	hypothetical protein	33.3333	FALSE
131	1	17	RNA polymerase%2C sigma 54 subunit%2C RpoN	5.88235	FALSE
1310	1	2	hypothetical protein	50	FALSE
13114	1	1	SAM-dependent methyltransferase	100	FALSE
1314	1	4	hypothetical protein	25	FALSE
1315	1	17	DNA-(apurinic or apyrimidinic site) lyase / endonuclease III	5.88235	FALSE
1317	1	10	Silent information regulator protein Sir2	10	FALSE
1318	1	17	trigger factor	5.88235	FALSE
13224	1	1	hypothetical protein	100	FALSE
13225	1	1	hypothetical protein	100	FALSE
13226	1	1	hypothetical protein	100	FALSE
1323	1	17	Monofunctional biosynthetic peptidoglycan transglycosylase	5.88235	FALSE
1324	1	4	major facilitator superfamily MFS_1	25	FALSE
13276	4	6	diguanylate cyclase with beta propeller sensor	66.6667	FALSE
1330	1	7	2-nitropropane dioxygenase%2C NPD	14.2857	FALSE
1331	2	17	L-glutamine synthetase	11.7647	FALSE
1332	1	17	nitrogen regulatory protein P-II	5.88235	FALSE
1333	1	17	methionine aminopeptidase%2C type I	5.88235	FALSE
13336	1	1	enoyl-CoA hydratase	100	FALSE
13354	1	1	hypothetical protein	100	FALSE
1336	1	17	periplasmic sensor signal transduction histidine kinase	5.88235	FALSE
1337	1	17	two component transcriptional regulator%2C winged helix family	5.88235	FALSE
1339	1	17	ABC transporter related	5.88235	FALSE
134	1	9	protein of unknown function DUF924	11.1111	FALSE
13402	1	1	hypothetical protein	100	FALSE
1341	1	6	peptidase M20	16.6667	FALSE
13413	1	1	hypothetical protein	100	FALSE
1342	1	10	protein of unknown function UPF0126	10	FALSE
13429	1	1	lauroyl acyltransferase	100	FALSE
13436	1	1	hypothetical protein	100	FALSE
13461	2	3	acyl-CoA transferases/carnitine dehydratase-like protein	66.6667	FALSE
13477	1	2	hypothetical protein	50	FALSE
1348	1	5	Ku family containing protein	20	FALSE
13481	5	5	hypothetical protein	100	FALSE
13482	1	1	hypothetical protein	100	FALSE
1349	2	6	PRC-barrel	33.3333	FALSE
13499	1	6	protein of unknown function DUF1078-like protein	16.6667	FALSE
1350	1	4	hypothetical protein	25	FALSE
13500	1	1	CelD-like protein	100	FALSE
13525	1	1	cupin	100	FALSE
13533	1	6	polysaccharide biosynthesis protein	16.6667	FALSE
13534	1	2	nickel transporter	50	FALSE
13536	1	4	hypothetical protein	25	FALSE
13537	1	1	hypothetical protein	100	FALSE
13558	1	3	YceI	33.3333	FALSE
13560	1	1	aminobenzoate synthetase	100	FALSE
13571	1	1	hypothetical protein	100	FALSE
13573	1	1	ceramide glucosyltransferase	100	FALSE
13592	1	1	hypothetical protein	100	FALSE
13594	1	3	DNA methyltransferase	33.3333	FALSE
13596	1	5	protein of unknown function DUF1232	20	FALSE
13599	1	5	hypothetical protein	20	FALSE
136	5	17	ammonium transporter	29.4118	FALSE
13612	2	3	major facilitator superfamily MFS_1	66.6667	FALSE
13623	1	3	hypothetical protein	33.3333	FALSE
1365	1	3	hypothetical protein	33.3333	FALSE
1366	1	2	hypothetical protein	50	FALSE
13665	1	8	sulfite reductase (NADPH) flavoprotein%2C alpha chain	12.5	FALSE
13666	1	8	sulfite reductase (NADPH) hemoprotein%2C beta-component	12.5	FALSE
1367	1	3	hypothetical protein	33.3333	FALSE
1368	1	3	sex pilus assembly protein	33.3333	FALSE
1369	1	3	hypothetical protein	33.3333	FALSE
1370	1	3	hypothetical protein	33.3333	FALSE
1372	1	1	sex pilus assembly and synthesis protein	100	FALSE
1373	1	2	hypothetical protein	50	FALSE
13745	1	1	hypothetical protein	100	FALSE
1377	1	2	SpoVT/AbrB-like protein	50	FALSE
1381	1	1	hypothetical protein	100	FALSE
1382	1	3	hypothetical protein	33.3333	FALSE
1384	1	4	hypothetical protein	25	FALSE
13855	1	1	conserved hypothetical protein	100	FALSE
13883	1	1	hypothetical protein	100	FALSE
1394	1	4	hypothetical protein	25	FALSE
13960	1	1	hypothetical protein	100	FALSE
1397	1	3	thioesterase superfamily protein	33.3333	FALSE
13985	1	1	hypothetical protein	100	FALSE
140	1	17	protein of unknown function DUF442	5.88235	FALSE
14003	1	1	hypothetical protein	100	FALSE
1406	1	7	RND efflux system%2C outer membrane lipoprotein%2C NodT family	14.2857	FALSE
141	1	10	ATP-dependent DNA helicase RecQ	10	FALSE
1418	1	3	Mercuric reductase MerA	33.3333	FALSE
14185	1	2	hypothetical protein	50	FALSE
1420	1	7	Resolvase domain protein	14.2857	FALSE
14227	1	1	3-oxoacyl-ACP reductase	100	FALSE
14280	1	2	ABC transporter ATP-binding protein	50	FALSE
14309	1	9	CheW protein	11.1111	FALSE
14310	1	4	epoxide hydrolase domain-like phosphatase	25	FALSE
14322	3	3	Sel1 domain protein repeat-containing protein	100	FALSE
14482	5	5	Sel1 domain protein repeat-containing protein	100	FALSE
14493	1	1	lipoprotein	100	FALSE
1451	1	2	Oxidoreductase FAD-binding region	50	FALSE
1452	1	2	conserved hypothetical protein	50	FALSE
1453	1	2	hypothetical protein	50	FALSE
14535	2	4	AraC family transcriptional regulator	50	FALSE
1454	1	2	protein of unknown function DUF1622	50	FALSE
1455	1	3	hypothetical protein	33.3333	FALSE
14559	1	2	putative esterase	50	FALSE
14577	2	2	hypothetical protein	100	FALSE
14596	1	1	arylsulfatase A family protein	100	FALSE
14600	1	3	hypothetical protein	33.3333	FALSE
1463	1	2	hypothetical protein	50	FALSE
14646	1	1	putative protein-S-isoprenylcysteine methyltransferase	100	FALSE
1465	1	4	transcriptional regulator%2C histidine utilization repressor%2C GntR family	25	FALSE
1466	1	4	PepSY-associated TM helix	25	FALSE
1467	1	4	uncharacterized conserved secreted or membrane protein	25	FALSE
1468	1	4	response regulator receiver protein	25	FALSE
1469	1	6	two component transcriptional regulator%2C LuxR family	16.6667	FALSE
1470	1	2	PAS/PAC sensor signal transduction histidine kinase	50	FALSE
14703	1	1	Thioredoxin-like protein	100	FALSE
14736	1	2	P2 GpU family protein	50	FALSE
14766	1	1	flagellar motor switch protein FliM	100	FALSE
14767	1	1	hypothetical protein	100	FALSE
1479	1	1	ubiquinone biosynthesis protein	100	FALSE
1487	1	1	GntR family transcriptional regulator	100	FALSE
149	1	17	Pyridoxamine 5'-phosphate oxidase	5.88235	FALSE
1490	1	6	ABC transporter related	16.6667	FALSE
1496	1	2	TonB-denpendent receptor	50	FALSE
15015	1	1	hypothetical protein	100	FALSE
1502	4	14	dihydroxyacid dehydratase	28.5714	FALSE
15082	3	3	hypothetical protein	100	FALSE
15086	1	4	Protein of unknown function DUF11	25	FALSE
15087	1	4	protein of unknown function DUF11	25	FALSE
15099	1	4	conserved hypothetical protein	25	FALSE
15111	1	1	hypothetical protein	100	FALSE
15112	1	1	hypothetical protein	100	FALSE
15119	1	1	c("Note=product name was assigned by KAAS%3B K15654", "taurine transport system substrate-binding protein")	100	FALSE
15123	1	1	calcium-binding protein	100	FALSE
1514	1	6	acyl-CoA dehydrogenase-like protein	16.6667	FALSE
15142	1	4	porin	25	FALSE
15149	1	3	diguanylate cyclase	33.3333	FALSE
15157	1	3	hypothetical protein	33.3333	FALSE
15161	1	3	hypothetical protein	33.3333	FALSE
1517	1	2	aminoglycoside phosphotransferase	50	FALSE
15170	1	3	Putative secreted protein	33.3333	FALSE
15176	2	4	NnrU	50	FALSE
15182	1	4	protein of unknown function DUF606	25	FALSE
15204	2	4	Phosphomethylpyrimidine kinase	50	FALSE
15205	2	2	sulfotransferase	100	FALSE
15206	1	1	c("Note=product name was assigned by KAAS%3B K12979", "Lrp/AsnC family transcriptional regulator%2C leucine-responsive regulatory protein")	100	FALSE
15213	1	4	Protein of unknown function DUF11	25	FALSE
15215	1	1	hypothetical protein	100	FALSE
15216	2	3	hypothetical protein	66.6667	FALSE
1522	1	7	acyl-CoA dehydrogenase-like protein	14.2857	FALSE
15224	1	1	hypothetical protein	100	FALSE
15225	1	1	hypothetical protein	100	FALSE
15227	1	1	hypothetical protein	100	FALSE
1523	1	7	acyl-CoA dehydrogenase-like protein	14.2857	FALSE
15232	1	2	mercuric ion transport protein%2C MerT	50	FALSE
1525	1	2	TonB-dependent receptor	50	FALSE
15255	2	3	hypothetical protein	66.6667	FALSE
15260	1	3	Putative secreted protein	33.3333	FALSE
15261	1	4	hypothetical protein	25	FALSE
15262	1	4	hypothetical protein	25	FALSE
15267	3	3	hypothetical protein	100	FALSE
15291	1	4	hypothetical protein	25	FALSE
15293	1	4	conserved hypothetical protein	25	FALSE
153	1	9	hypothetical protein	11.1111	FALSE
15301	1	2	hypothetical protein	50	FALSE
15305	1	4	Patatin	25	FALSE
15306	1	4	Acylglycerol lipase	25	FALSE
15307	1	4	Glycerol-3-phosphate dehydrogenase (NAD(P)+)	25	FALSE
15315	1	2	hypothetical protein	50	FALSE
1533	1	17	phosphoribosylaminoimidazole carboxylase%2C catalytic subunit	5.88235	FALSE
1534	2	17	phosphoribosylaminoimidazole carboxylase	11.7647	FALSE
1535	2	17	FMN adenylyltransferase / riboflavin kinase	11.7647	FALSE
1536	1	17	Isoleucyl-tRNA synthetase	5.88235	FALSE
15360	1	3	hypothetical protein	33.3333	FALSE
15361	1	3	twitching motility protein PilT	33.3333	FALSE
1537	1	17	signal peptidase II. Aspartic peptidase. MEROPS family A08	5.88235	FALSE
1538	1	17	conserved hypothetical protein	5.88235	FALSE
1539	1	5	transcriptional regulator%2C ArsR family	20	FALSE
15395	1	3	hypothetical protein	33.3333	FALSE
15404	1	1	mercuric reductase	100	FALSE
15405	1	2	hypothetical protein	50	FALSE
1541	1	10	1-Deoxy-D-xylulose-5-phosphate synthase	10	FALSE
15418	1	2	hypothetical protein	50	FALSE
1542	1	17	transcriptional regulator	5.88235	FALSE
1545	3	10	sodium/hydrogen exchanger	30	FALSE
1546	2	15	Fe-S cluster formation protein	13.3333	FALSE
15462	1	2	Putative membrane protein	50	FALSE
15463	1	1	hypothetical protein	100	FALSE
15464	1	1	hypothetical protein	100	FALSE
15465	1	1	hypothetical protein	100	FALSE
15466	1	1	hypothetical protein	100	FALSE
15467	1	1	hypothetical protein	100	FALSE
15468	1	1	hypothetical protein	100	FALSE
15469	1	1	hypothetical protein	100	FALSE
15470	1	1	hypothetical protein	100	FALSE
15471	1	1	hypothetical protein	100	FALSE
15472	1	1	c("Note=product name was assigned by KAAS%3B K01356", "phosphatidylglycerol:prolipoprotein diacylglycerol transferase")	100	FALSE
15473	1	1	DNA methylase	100	FALSE
15474	1	1	hypothetical protein	100	FALSE
1549	1	7	Penicillin-binding protein 1A	14.2857	FALSE
1550	1	17	major facilitator superfamily MFS_1	5.88235	FALSE
1551	1	9	molybdopterin synthase subunit MoaD	11.1111	FALSE
15517	1	4	hypothetical protein	25	FALSE
1552	1	10	molybdopterin synthase subunit MoaE	10	FALSE
15522	2	4	major facilitator superfamily MFS_1	50	FALSE
1553	1	17	transcriptional regulator%2C LysR family	5.88235	FALSE
15540	1	4	2-nitropropane dioxygenase%2C NPD	25	FALSE
15548	1	4	hypothetical protein	25	FALSE
1557	1	11	nucleotide sugar dehydrogenase	9.09091	FALSE
15577	1	3	hypothetical protein	33.3333	FALSE
15604	1	3	saccharopine dehydrogenase family protein	33.3333	FALSE
15605	1	3	hypothetical protein	33.3333	FALSE
15606	1	1	hypothetical protein	100	FALSE
15609	1	2	hypothetical protein	50	FALSE
15610	1	3	alpha/beta hydrolase fold	33.3333	FALSE
15611	1	2	hypothetical protein	50	FALSE
15612	1	1	hypothetical protein	100	FALSE
15613	1	1	CopG domain-containing protein	100	FALSE
1563	1	2	hypothetical protein	50	FALSE
1564	1	9	hypothetical protein	11.1111	FALSE
15647	1	2	hypothetical protein	50	FALSE
1565	1	3	cellulose synthase catalytic subunit (UDP-forming)	33.3333	FALSE
15652	1	1	hypothetical protein	100	FALSE
15653	1	1	hypothetical protein	100	FALSE
15677	1	2	hypothetical protein	50	FALSE
15678	3	3	rhodanese-like protein	100	FALSE
15679	2	2	hypothetical protein	100	FALSE
1568	1	8	Cellulase	12.5	FALSE
15680	1	1	hypothetical protein	100	FALSE
15681	1	1	hypothetical protein	100	FALSE
15691	1	4	hypothetical protein	25	FALSE
15693	1	3	hypothetical protein	33.3333	FALSE
15694	2	4	alpha/beta hydrolase fold	50	FALSE
15695	2	3	hypothetical protein	66.6667	FALSE
15715	2	2	hypothetical protein	100	FALSE
15729	1	1	AraC-family transcriptional regulator	100	FALSE
15730	1	2	FAD-linked oxidase	50	FALSE
1575	1	1	hypothetical protein	100	FALSE
15767	1	4	fatty acid desaturase	25	FALSE
1577	1	1	hypothetical protein	100	FALSE
15794	1	1	capsid protein	100	FALSE
15795	1	1	hypothetical protein	100	FALSE
15796	1	1	hypothetical protein	100	FALSE
15797	1	1	hypothetical protein	100	FALSE
15798	1	1	hypothetical protein	100	FALSE
15799	1	1	phage morphogeneis protein	100	FALSE
1580	1	3	protein of unknown function DUF885	33.3333	FALSE
15800	1	1	hypothetical protein	100	FALSE
15801	1	1	hypothetical protein	100	FALSE
15802	1	1	hypothetical protein	100	FALSE
15803	1	1	hypothetical protein	100	FALSE
15804	1	1	c("Note=product name was assigned by KAAS%3B K01417", "N4-(beta-N-acetylglucosaminyl)-L-asparaginase")	100	FALSE
15811	1	12	conserved hypothetical protein	8.33333	FALSE
15824	2	2	hypothetical protein	100	FALSE
15835	1	1	transcriptional regulator%2C AraC family	100	FALSE
1584	1	4	hypothetical protein	25	FALSE
15844	1	2	hypothetical protein	50	FALSE
1587	1	4	hypothetical protein	25	FALSE
15881	1	1	hypothetical protein	100	FALSE
15894	1	4	conserved hypothetical protein	25	FALSE
15896	1	3	hypothetical protein	33.3333	FALSE
15897	1	2	Conserved Putative secreted protein	50	FALSE
159	1	17	Extensin-like protein	5.88235	FALSE
15906	1	2	hypothetical protein	50	FALSE
15908	1	4	cell wall hydrolase%2C SleB	25	FALSE
1592	1	9	response regulator receiver and ANTAR domain protein	11.1111	FALSE
1593	1	9	nitrate transporter component%2C nrtA	11.1111	FALSE
15970	1	1	hypothetical protein	100	FALSE
15971	1	1	hypothetical protein	100	FALSE
15972	1	1	hypothetical protein	100	FALSE
15973	1	1	hypothetical protein	100	FALSE
15974	1	2	hypothetical protein	50	FALSE
15975	1	1	hypothetical protein	100	FALSE
15976	1	1	hypothetical protein	100	FALSE
15977	3	4	Proprotein convertase%2C P	75	FALSE
15978	1	2	hypothetical protein	50	FALSE
15979	1	4	hypothetical protein	25	FALSE
160	1	16	conserved hypothetical protein 730	6.25	FALSE
16007	1	4	Amino acid ABC transporter%2C permease protein%2C 3-TM region%2C His/Glu/Gln/Arg/opine	25	FALSE
1601	1	8	oxidoreductase domain protein	12.5	FALSE
16019	1	3	hypothetical protein	33.3333	FALSE
16020	2	2	hypothetical protein	100	FALSE
16021	2	2	hypothetical protein	100	FALSE
16052	1	4	Leucyl aminopeptidase	25	FALSE
16053	2	2	hypothetical protein	100	FALSE
1606	1	17	Carbonate dehydratase	5.88235	FALSE
16069	1	4	flagellar hook-length control protein	25	FALSE
1607	1	17	lipoic acid synthetase	5.88235	FALSE
1608	1	17	cyclase/dehydrase	5.88235	FALSE
16084	3	4	hypothetical protein	75	FALSE
16085	3	4	hypothetical protein	75	FALSE
16087	1	4	conserved hypothetical protein	25	FALSE
16089	1	3	Putative secreted protein	33.3333	FALSE
1609	1	10	CinA-like protein	10	FALSE
161	1	16	Pyrimidine 5-nucleotidase	6.25	FALSE
1610	1	17	2-C-methyl-D-erythritol 4-phosphate cytidylyltransferase 2-C-methyl-D-erythritol 2%2C4-cyclodiphosphate synthase	5.88235	FALSE
1611	1	17	Dihydrouridine synthase TIM-barrel protein nifR3	5.88235	FALSE
16119	1	1	hypothetical protein	100	FALSE
1612	1	10	signal transduction histidine kinase%2C nitrogen specific%2C NtrB	10	FALSE
16120	1	1	c("Note=product name was assigned by KAAS%3B K02495", "heat-inducible transcriptional repressor")	100	FALSE
16121	1	1	membrane protein	100	FALSE
16122	2	2	hypothetical protein	100	FALSE
16123	1	1	hypothetical protein	100	FALSE
16124	1	1	hypothetical protein	100	FALSE
16128	1	4	DSBA oxidoreductase	25	FALSE
16129	1	2	ribonuclease	50	FALSE
1613	1	11	two component%2C sigma54 specific%2C transcriptional regulator%2C Fis family	9.09091	FALSE
16130	1	1	c("Note=product name was assigned by KAAS%3B K01266", "replicative DNA helicase")	100	FALSE
16131	1	5	FAD-linked oxidoreductase	20	FALSE
1614	1	17	multi-sensor signal transduction histidine kinase	5.88235	FALSE
16158	2	3	TonB-dependent receptor	66.6667	FALSE
16159	1	2	hypothetical protein	50	FALSE
1616	5	17	RNA-binding protein Hfq	29.4118	FALSE
16160	1	2	transcriptional regulator%2C GntR family	50	FALSE
16161	2	3	beta-lactamase	66.6667	FALSE
1617	5	17	GTP-binding protein%2C HSR1-related	29.4118	FALSE
1618	1	1	hypothetical protein	100	FALSE
162	1	17	2%2C3%2C4%2C5-tetrahydropyridine-2%2C6-dicarboxylate N-succinyltransferase	5.88235	FALSE
1625	1	17	Lytic murein transglycosylase	5.88235	FALSE
1627	1	16	Serine-type D-Ala-D-Ala carboxypeptidase	6.25	FALSE
1628	1	17	thymidylate kinase	5.88235	FALSE
1629	1	17	DNA polymerase III%2C delta prime subunit	5.88235	FALSE
16298	1	1	hypothetical protein	100	FALSE
163	1	5	adenosylcobinamide kinase/adenosylcobinamide phosphate guanyltransferase	20	FALSE
1630	1	17	methionyl-tRNA synthetase	5.88235	FALSE
1631	1	17	TatD-related deoxyribonuclease	5.88235	FALSE
1636	1	13	Inositol-phosphate phosphatase	7.69231	FALSE
16386	1	1	hypothetical protein	100	FALSE
1639	1	16	UvrD/REP helicase	6.25	FALSE
164	1	5	adenosylcobinamide-phosphate synthase	20	FALSE
1640	1	17	helicase	5.88235	FALSE
1641	1	17	Nucleotidyl transferase	5.88235	FALSE
1642	2	10	aminoglycoside phosphotransferase	20	FALSE
1643	2	17	PAS/PAC sensor signal transduction histidine kinase	11.7647	FALSE
1644	3	16	adenosylhomocysteinase	18.75	FALSE
1645	7	17	protein of unknown function DUF179	41.1765	FALSE
16455	1	1	hypothetical protein	100	FALSE
1646	2	10	alkyl hydroperoxide reductase/ Thiol specific antioxidant/ Mal allergen	20	FALSE
1647	1	10	AMP nucleosidase	10	FALSE
16477	1	2	hypothetical protein	50	FALSE
16478	1	2	hypothetical protein	50	FALSE
16496	1	2	hypothetical protein	50	FALSE
165	1	5	threonine-phosphate decarboxylase	20	FALSE
1650	1	17	alpha/beta hydrolase fold	5.88235	FALSE
1651	1	6	conserved hypothetical protein-putative membrane protein	16.6667	FALSE
1652	1	17	aspartate semialdehyde dehydrogenase	5.88235	FALSE
16524	1	1	hypothetical protein	100	FALSE
16529	2	2	hemeagglutinin-like protein	100	FALSE
1653	1	1	hypothetical protein	100	FALSE
16549	1	1	major royal jelly protein	100	FALSE
1655	1	1	hypothetical protein	100	FALSE
16555	1	1	beta-hexosaminidase	100	FALSE
1656	1	1	hypothetical protein	100	FALSE
1657	1	1	hypothetical protein	100	FALSE
1669	1	17	alanine racemase	5.88235	FALSE
1670	1	8	major facilitator superfamily MFS_1	12.5	FALSE
1671	2	8	major facilitator superfamily MFS_1	25	FALSE
1672	2	10	Carbamoyl-phosphate synthase L chain%2C ATP-binding	20	FALSE
16721	1	1	hypothetical protein	100	FALSE
1673	3	16	biotin synthase	18.75	FALSE
16737	1	9	CheD%2C stimulates methylation of MCP protein	11.1111	FALSE
16738	1	8	methyl-accepting chemotaxis sensory transducer	12.5	FALSE
1674	2	10	methylmalonyl-CoA mutase	20	FALSE
1675	2	10	methylmalonyl-CoA epimerase	20	FALSE
16750	1	1	D12 class N6 adenine-specific DNA methyltransferase	100	FALSE
16768	1	9	CheA signal transduction histidine kinase	11.1111	FALSE
1677	1	9	transcriptional regulator%2C XRE family	11.1111	FALSE
1681	1	9	NADPH-glutathione reductase	11.1111	FALSE
1682	1	17	glucose-6-phosphate isomerase	5.88235	FALSE
1683	1	8	signal peptidase I. Serine peptidase. MEROPS family S26A	12.5	FALSE
1684	3	17	RNAse III	17.6471	FALSE
1687	1	11	DNA topoisomerase	9.09091	FALSE
1688	1	16	DNA processing protein DprA%2C putative	6.25	FALSE
1689	1	15	acyl-phosphate glycerol-3-phosphate acyltransferase	6.66667	FALSE
16904	1	1	hypothetical protein	100	FALSE
1691	2	17	glutamate racemase	11.7647	FALSE
16917	1	1	beta-mannosidase	100	FALSE
1692	2	17	5-aminolevulinate synthase	11.7647	FALSE
1695	1	9	putative mRNA 3-end processing factor	11.1111	FALSE
1696	1	9	DNA ligase (ATP)	11.1111	FALSE
1698	1	17	Orn/DAP/Arg decarboxylase 2	5.88235	FALSE
1699	9	17	23S rRNA (uracil-5-)-methyltransferase RumA	52.9412	FALSE
1700	9	16	YjeF-related protein-like protein	56.25	FALSE
1701	9	16	N-formylglutamate amidohydrolase	56.25	FALSE
1702	5	17	Electron-transferring-flavoprotein dehydrogenase	29.4118	FALSE
1704	1	17	Lytic transglycosylase%2C catalytic	5.88235	FALSE
1706	1	10	Radical SAM	10	FALSE
1707	1	17	K+ potassium transporter	5.88235	FALSE
1708	1	14	cytochrome c biogenesis factor	7.14286	FALSE
1709	1	14	cytochrome C biogenesis protein	7.14286	FALSE
171	1	8	conserved hypothetical protein	12.5	FALSE
1710	1	17	Thioredoxin-like protein	5.88235	FALSE
17109	1	2	metal transporter	50	FALSE
1711	1	17	cytochrome c assembly protein	5.88235	FALSE
1712	1	17	CcmE/CycJ protein	5.88235	FALSE
1713	1	17	heme exporter protein CcmC	5.88235	FALSE
1714	2	17	amidophosphoribosyltransferase	11.7647	FALSE
17150	1	7	major facilitator superfamily MFS_1	14.2857	FALSE
17159	1	1	isochorismatase	100	FALSE
1718	1	17	protein of unknown function DUF481	5.88235	FALSE
172	1	17	Oligopeptidase B	5.88235	FALSE
1721	2	17	succinylarginine dihydrolase	11.7647	FALSE
1727	1	15	GumN	6.66667	FALSE
1728	1	5	GumN	20	FALSE
1729	1	17	LSU ribosomal protein L25P	5.88235	FALSE
173	2	17	peptidase M24	11.7647	FALSE
1730	1	17	peptidyl-tRNA hydrolase	5.88235	FALSE
1731	2	6	phosphoglucomutase/phosphomannomutase alpha/beta/alpha domain I	33.3333	FALSE
1733	1	17	conserved hypothetical protein	5.88235	FALSE
17333	1	1	Sel1 domain protein repeat-containing protein	100	FALSE
1734	5	14	Uracil-DNA glycosylase superfamily	35.7143	FALSE
1737	2	16	glycosyl transferase%2C group 1	12.5	FALSE
1738	3	17	Recombination protein MgsA	17.6471	FALSE
1739	2	9	hypothetical protein	22.2222	FALSE
1742	1	1	hypothetical protein	100	FALSE
1743	1	3	cupin	33.3333	FALSE
1744	1	4	hypothetical protein	25	FALSE
1745	4	9	protein of unknown function DUF589	44.4444	FALSE
1746	2	10	2OG-Fe(II) oxygenase	20	FALSE
1747	1	10	protein of unknown function DUF1285	10	FALSE
1748	1	10	NUDIX hydrolase	10	FALSE
17611	1	1	hypothetical protein	100	FALSE
17630	1	1	hypothetical protein	100	FALSE
1770	2	17	3-isopropylmalate dehydrogenase	11.7647	FALSE
1771	3	17	Recombinational DNA repair protein (RecF pathway)-like protein	17.6471	FALSE
1773	2	17	H+-transporting two-sector ATPase%2C B/B' subunit	11.7647	FALSE
1774	2	17	H+-transporting two-sector ATPase%2C B/B' subunit	11.7647	FALSE
1775	2	17	H+-transporting two-sector ATPase%2C C subunit	11.7647	FALSE
1776	2	17	ATP synthase F0%2C A subunit	11.7647	FALSE
178	1	3	TrbL/VirB6 plasmid conjugal transfer protein	33.3333	FALSE
17850	1	1	hypothetical protein	100	FALSE
1788	6	8	aminoglycoside phosphotransferase	75	FALSE
179	2	5	P-type conjugative transfer protein TrbL	40	FALSE
1793	1	2	hypothetical protein	50	FALSE
17950	1	2	hypothetical protein	50	FALSE
17967	1	1	hypothetical protein	100	FALSE
180	1	4	Conjugal transfer protein TrbC	25	FALSE
18011	1	8	amino acid permease-associated region	12.5	FALSE
18037	1	1	Type IV secretory pathway TrbD component-like protein	100	FALSE
18038	1	1	AAA ATPase	100	FALSE
18039	1	1	P-type conjugative transfer protein TrbL	100	FALSE
18044	1	1	hypothetical protein	100	FALSE
181	1	3	conjugal transfer protein TrbC	33.3333	FALSE
1819	1	3	hypothetical protein	33.3333	FALSE
1820	1	3	hypothetical protein	33.3333	FALSE
1821	1	3	conjugal transfer protein	33.3333	FALSE
18271	1	1	hypothetical protein	100	FALSE
1840	1	7	transcriptional regulator%2C LysR family	14.2857	FALSE
1842	1	5	pyridoxamine 5'-phosphate oxidase-related%2C FMN-binding	20	FALSE
1844	1	6	glycosyl transferase	16.6667	FALSE
1845	2	12	TonB-dependent receptor	16.6667	FALSE
18484	1	7	flagellin domain protein	14.2857	FALSE
18485	2	7	ribosomal protein S5	28.5714	FALSE
18486	1	7	type I secretion outer membrane protein%2C TolC family	14.2857	FALSE
1852	2	10	TonB-dependent receptor	20	FALSE
18535	1	7	efflux transporter%2C RND family%2C MFP subunit	14.2857	FALSE
1856	2	17	anthranilate synthase%2C component II	11.7647	FALSE
1857	2	17	anthranilate phosphoribosyltransferase	11.7647	FALSE
18576	1	1	hypothetical protein	100	FALSE
1858	2	16	indole-3-glycerol phosphate synthase	12.5	FALSE
1859	2	9	GTP cyclohydrolase subunit MoaC	22.2222	FALSE
1860	2	9	molybdopterin molybdochelatase	22.2222	FALSE
1861	1	17	SOS-response transcriptional repressor%2C LexA	5.88235	FALSE
1863	1	17	glutamyl-tRNA synthetase	5.88235	FALSE
1866	4	17	DEAD/DEAH box helicase-like protein	23.5294	FALSE
1867	4	9	protein of unknown function DUF339	44.4444	FALSE
1868	4	16	transcription-repair coupling factor	25	FALSE
1869	2	10	GTP cyclohydrolase subunit MoaA	20	FALSE
1870	6	17	NAD(+) kinase	35.2941	FALSE
18720	1	1	sulfatase	100	FALSE
1876	1	17	2-nitropropane dioxygenase%2C NPD	5.88235	FALSE
18760	1	1	hypothetical protein	100	FALSE
1877	1	10	alpha/beta hydrolase fold	10	FALSE
1878	1	5	protein of unknown function UPF0061	20	FALSE
18783	5	6	metallophosphoesterase	83.3333	FALSE
18792	1	1	hypothetical protein	100	FALSE
18800	1	3	anion transporter	33.3333	FALSE
18812	1	2	hypothetical protein	50	FALSE
1882	1	15	succinylglutamic semialdehyde dehydrogenase	6.66667	FALSE
18838	1	2	hypothetical protein	50	FALSE
18858	1	3	hypothetical protein	33.3333	FALSE
18880	1	2	hypothetical protein	50	FALSE
18885	1	1	hypothetical protein	100	FALSE
18886	1	1	conserved repeat domain protein	100	FALSE
189	1	5	heat-shock protein	20	FALSE
18900	1	1	filamentous hemagglutinin-like protein	100	FALSE
1893	1	15	metallophosphoesterase	6.66667	FALSE
1894	2	17	two component transcriptional regulator%2C winged helix family	11.7647	FALSE
1895	2	16	transcriptional regulator%2C LysR family	12.5	FALSE
18958	1	2	hypothetical protein	50	FALSE
18959	1	1	hypothetical protein	100	FALSE
1896	5	12	flavoprotein WrbA	41.6667	FALSE
18962	1	1	integrase catalytic subunit	100	FALSE
18988	1	1	hypothetical protein	100	FALSE
18992	1	1	Putative secreted protein	100	FALSE
18996	1	1	hypothetical protein	100	FALSE
18999	1	1	putative phage associated protein	100	FALSE
19000	1	1	RelA/SpoT	100	FALSE
19009	1	2	hypothetical protein	50	FALSE
19017	1	1	hypothetical protein	100	FALSE
1902	2	17	pseudouridine synthase	11.7647	FALSE
19023	1	1	phytanoyl-CoA dioxygenase	100	FALSE
1903	2	16	Class I peptide chain release factor	12.5	FALSE
19054	1	1	hypothetical protein	100	FALSE
19055	1	1	TadE family protein	100	FALSE
19099	1	7	protein of unknown function DUF1656	14.2857	FALSE
1911	1	9	Asparagine synthase%2C glutamine-hydrolyzing	11.1111	FALSE
1913	1	10	AMP-dependent synthetase and ligase	10	FALSE
1914	1	10	conserved hypothetical protein	10	FALSE
19144	1	1	transcriptional regulator	100	FALSE
19145	1	1	hypothetical protein	100	FALSE
19190	1	1	hypothetical protein	100	FALSE
1923	1	3	TonB-dependent receptor	33.3333	FALSE
19330	1	7	methyl-accepting chemotaxis sensory transducer	14.2857	FALSE
19350	1	1	hypothetical protein	100	FALSE
19408	1	1	transcriptional regulator%2C TetR family	100	FALSE
19448	1	1	hypothetical protein	100	FALSE
1947	1	10	short-chain dehydrogenase/reductase SDR	10	FALSE
19496	1	1	hypothetical protein	100	FALSE
1950	1	6	UDP-galactose 4-epimerase	16.6667	FALSE
19502	1	1	hypothetical protein	100	FALSE
1951	1	13	6-phosphogluconolactonase	7.69231	FALSE
1952	2	8	aminotransferase	25	FALSE
19570	1	1	histidine kinase	100	FALSE
19596	1	1	glycosyl transferase	100	FALSE
1963	1	17	apolipoprotein N-acyltransferase	5.88235	FALSE
1964	1	16	methionine adenosyltransferase	6.25	FALSE
19642	1	1	hypothetical protein	100	FALSE
1965	1	17	tRNA (guanine-N(7)-)-methyltransferase	5.88235	FALSE
19669	1	1	hypothetical protein	100	FALSE
19680	1	1	hypothetical protein	100	FALSE
1969	1	3	TonB-dependent receptor	33.3333	FALSE
1970	1	8	sucrose-6-phosphate hydrolase	12.5	FALSE
19815	1	7	hypothetical protein	14.2857	FALSE
19836	1	2	hypothetical protein	50	FALSE
19841	1	1	hypothetical protein	100	FALSE
1988	1	4	hypothetical protein	25	FALSE
1991	1	3	integrase	33.3333	FALSE
1993	1	14	Tetratricopeptide TPR_2	7.14286	FALSE
1994	3	17	DNA gyrase subunit A	17.6471	FALSE
1995	1	17	phosphoribosylanthranilate isomerase	5.88235	FALSE
1996	1	17	tryptophan synthase%2C beta chain	5.88235	FALSE
19990	1	1	hypothetical protein	100	FALSE
20049	1	1	hypothetical protein	100	FALSE
20108	1	1	hypothetical protein	100	FALSE
2012	1	17	sodium/hydrogen exchanger	5.88235	FALSE
2015	1	17	alanyl-tRNA synthetase	5.88235	FALSE
20151	1	1	hypothetical protein	100	FALSE
20152	1	1	hypothetical protein	100	FALSE
2017	1	7	glutathione S-transferase-like protein	14.2857	FALSE
2018	1	9	Malate synthase	11.1111	FALSE
20190	1	2	protein of unknown function DUF511	50	FALSE
20262	1	7	Dyp-type peroxidase family	14.2857	FALSE
2027	6	17	phosphoribosyl-AMP cyclohydrolase	35.2941	FALSE
204	1	5	protein of unknown function DUF1130	20	FALSE
2042	1	15	Na+/H+ antiporter NhaA	6.66667	FALSE
205	1	3	protein of unknown function DUF736	33.3333	FALSE
206	3	4	putative replication protein A	75	FALSE
2068	1	1	acyl-CoA dehydrogenase	100	FALSE
2069	1	1	hypothetical protein	100	FALSE
2071	1	8	2-nitropropane dioxygenase%2C NPD	12.5	FALSE
2075	1	9	2'%2C5' RNA ligase	11.1111	FALSE
208	2	6	TraF peptidase. Serine peptidase. MEROPS family S26C	33.3333	FALSE
2101	1	4	transcriptional regulator%2C LysR family	25	FALSE
2107	1	10	type I secretion system ATPase	10	FALSE
2108	3	15	transcriptional regulator%2C MarR family	20	FALSE
211	1	5	protein of unknown function UPF0118	20	FALSE
2112	3	7	Rieske (2Fe-2S) region	42.8571	FALSE
2113	1	8	FAD dependent oxidoreductase	12.5	FALSE
2114	1	16	aspartate carbamoyltransferase	6.25	FALSE
2120	2	6	potassium efflux system protein	33.3333	FALSE
2130	3	10	Colicin V production protein	30	FALSE
2131	3	17	Endonuclease/exonuclease/phosphatase	17.6471	FALSE
2132	1	10	Patatin	10	FALSE
2136	1	17	heme exporter protein CcmA	5.88235	FALSE
2137	1	17	cytochrome c-type biogenesis protein CcmB	5.88235	FALSE
21394	1	7	protein of unknown function DUF45	14.2857	FALSE
2151	5	17	cell division protein FtsA	29.4118	FALSE
2152	5	17	cell division protein FtsQ	29.4118	FALSE
2153	5	16	D-alanine--D-alanine ligase	31.25	FALSE
2154	5	17	UDP-N-acetylmuramate dehydrogenase	29.4118	FALSE
2155	5	17	UDP-N-acetylmuramate--L-alanine ligase	29.4118	FALSE
2156	5	17	UDP-N-acetylglucosamine--N-acetylmuramyl-(pentapeptide) pyrophosphoryl-undecaprenol N-acetylglucosamine transferase	29.4118	FALSE
2157	2	17	UDP-N-acetylmuramoylalanine--D-glutamate ligase	11.7647	FALSE
2158	2	17	Phospho-N-acetylmuramoyl-pentapeptide-transferase	11.7647	FALSE
216	1	6	Peptidyl-dipeptidase Dcp	16.6667	FALSE
21740	1	1	conserved hypothetical protein	100	FALSE
2175	1	17	DNA methylase N-4/N-6	5.88235	FALSE
2176	1	17	Dihydropteroate synthase	5.88235	FALSE
2181	1	17	Fmu (Sun)	5.88235	FALSE
2182	1	17	inosine-5'-monophosphate dehydrogenase	5.88235	FALSE
2183	1	17	tRNA(Ile)-lysidine synthetase-like protein	5.88235	FALSE
21977	1	7	hypothetical protein	14.2857	FALSE
2198	1	6	TonB-dependent receptor	16.6667	FALSE
2199	1	6	Tetratricopeptide TPR_2	16.6667	FALSE
21994	5	7	putative DNA helicase	71.4286	FALSE
2212	1	16	oxidoreductase FAD/NAD(P)-binding	6.25	FALSE
2217	4	17	Uncharacterized P-loop ATPase protein UPF0042	23.5294	FALSE
2218	5	17	PTS system fructose subfamily IIA component	29.4118	FALSE
2219	5	17	HPrNtr	29.4118	FALSE
22199	1	1	hypothetical protein	100	FALSE
2221	5	16	tRNA/rRNA methyltransferase (SpoU)	31.25	FALSE
2223	1	5	acetyltransferase	20	FALSE
22268	1	7	protein of unknown function DUF192	14.2857	FALSE
2227	1	17	16S rRNA processing protein RimM	5.88235	FALSE
2228	1	17	signal recognition particle subunit FFH/SRP54 (srp54)	5.88235	FALSE
2229	1	5	hypothetical protein	20	FALSE
2230	1	17	Drug resistance transporter EmrB/QacA subfamily	5.88235	FALSE
2232	1	9	secretion protein HlyD	11.1111	FALSE
22344	1	7	bacterioferritin	14.2857	FALSE
2236	1	17	diaminopimelate decarboxylase	5.88235	FALSE
22368	1	7	hypothetical protein	14.2857	FALSE
2239	1	10	thioredoxin domain 2	10	FALSE
2242	2	17	ABC transporter related	11.7647	FALSE
2243	2	17	L-aspartate oxidase	11.7647	FALSE
2247	1	17	cysteinyl-tRNA synthetase	5.88235	FALSE
2257	5	6	phage major capsid protein%2C HK97	83.3333	TRUE
2268	1	17	Coproporphyrinogen oxidase	5.88235	FALSE
227	1	6	DNA ligase D	16.6667	FALSE
2277	1	16	type III secretion exporter	6.25	FALSE
2278	2	17	flagellar biosynthetic protein FliQ	11.7647	FALSE
2279	2	16	Flagellar motor switch FliN	12.5	FALSE
2280	2	17	ATPase FliI/YscN	11.7647	FALSE
2281	1	16	flagellar hook-basal body complex protein (FliE)	6.25	FALSE
2283	1	12	glycosyl transferase%2C family 2	8.33333	FALSE
2284	1	16	flagellar biosynthesis protein FlhA	6.25	FALSE
2286	4	16	Flagellar basal-body rod FlgG	25	FALSE
2288	4	16	flagellar P-ring protein	25	FALSE
2291	1	8	periplasmic sensor signal transduction histidine kinase	12.5	FALSE
2292	1	10	two component transcriptional regulator%2C winged helix family	10	FALSE
2299	1	9	TonB-dependent receptor	11.1111	FALSE
2300	1	8	protein of unknown function DUF47	12.5	FALSE
23005	1	1	hypothetical protein	100	FALSE
2301	1	10	phosphate transporter	10	FALSE
23027	1	1	hypothetical protein	100	FALSE
2312	1	16	protein of unknown function%2C zinc metallopeptidase putative	6.25	FALSE
23137	1	1	hypothetical protein	100	FALSE
2316	3	16	Ribonuclease H	18.75	FALSE
2317	1	13	phosphomethylpyrimidine kinase	7.69231	FALSE
2318	3	17	phosphoglucosamine mutase	17.6471	FALSE
2321	1	17	LSU ribosomal protein L13P	5.88235	FALSE
2323	1	5	2-keto-3-deoxy-phosphogalactonate aldolase	20	FALSE
2324	1	2	dihydroxy-acid dehydratase	50	FALSE
2326	1	2	FAH family protein	50	FALSE
23289	1	1	hypothetical protein	100	FALSE
23347	1	7	conserved hypothetical protein	14.2857	FALSE
2336	2	4	lipoprotein	50	FALSE
2340	1	8	Uncharacterized protein	12.5	FALSE
2341	1	17	GrpE protein	5.88235	FALSE
2342	1	17	heat-inducible transcription repressor HrcA	5.88235	FALSE
2344	1	17	RNAse PH	5.88235	FALSE
2345	1	17	Ham1-like protein	5.88235	FALSE
2347	1	17	Putative oxygen-independent coproporphyrinogen III oxidase	5.88235	FALSE
2349	2	17	Glutaredoxin-related protein	11.7647	FALSE
2350	2	17	BolA-like protein	11.7647	FALSE
2351	2	17	protein of unknown function DUF1476	11.7647	FALSE
23525	1	1	hypothetical protein	100	FALSE
2355	1	10	isocitrate lyase	10	FALSE
2358	1	8	short-chain dehydrogenase/reductase SDR	12.5	FALSE
2360	1	8	phosphate binding protein%2C putative	12.5	FALSE
2361	1	8	Phosphate ABC transporter%2C permease protein PstC	12.5	FALSE
2363	1	17	Phosphate transport system permease protein 1	5.88235	FALSE
2364	1	17	phosphate uptake regulator%2C PhoU	5.88235	FALSE
2365	1	17	two component transcriptional regulator%2C winged helix family	5.88235	FALSE
2366	1	17	peptide deformylase	5.88235	FALSE
2367	1	17	recombination protein RecR	5.88235	FALSE
2368	1	17	methionyl-tRNA formyltransferase	5.88235	FALSE
2369	1	17	tRNA pseudouridine synthase A	5.88235	FALSE
2373	2	7	transaldolase	28.5714	FALSE
2374	1	17	primosomal protein N'	5.88235	FALSE
2375	1	10	Transcriptional regulator Ada / DNA-O6-methylguanine--protein-cysteine S-methyltransferase / transcriptional regulator%2C AraC family	10	FALSE
2376	1	6	peptidase S1 and S6%2C chymotrypsin/Hap	16.6667	FALSE
2377	2	17	ATP synthase F1%2C alpha subunit	11.7647	FALSE
2378	1	17	ATP synthase F1%2C gamma subunit	5.88235	FALSE
2379	2	17	ATP synthase F1%2C beta subunit	11.7647	FALSE
2380	2	17	H+-transporting two-sector ATPase%2C delta/epsilon subunit	11.7647	FALSE
2389	2	8	TonB-dependent receptor	25	FALSE
2390	1	15	3-methyl-2-oxobutanoate hydroxymethyltransferase	6.66667	FALSE
2391	1	16	conserved hypothetical protein	6.25	FALSE
2392	1	17	Pyrrolo-quinoline quinone	5.88235	FALSE
2393	1	17	Small GTP-binding protein domain	5.88235	FALSE
2394	1	8	luciferase-like protein	12.5	FALSE
2397	1	15	conserved hypothetical protein	6.66667	FALSE
2400	1	10	nucleoside diphosphate kinase	10	FALSE
2401	1	15	DNA polymerase III chi subunit%2C HolC	6.66667	FALSE
2402	1	17	Leucyl aminopeptidase	5.88235	FALSE
2403	1	17	Organic solvent tolerance protein	5.88235	FALSE
2404	1	17	PpiC-type peptidyl-prolyl cis-trans isomerase	5.88235	FALSE
2405	1	17	4-hydroxythreonine-4-phosphate dehydrogenase	5.88235	FALSE
24057	1	7	isocitrate dehydrogenase%2C NADP-dependent	14.2857	FALSE
2406	1	17	dimethyladenosine transferase	5.88235	FALSE
24076	1	6	hypothetical protein	16.6667	FALSE
24080	1	7	hypothetical protein	14.2857	FALSE
24081	1	7	hypothetical protein	14.2857	FALSE
24088	5	6	Sel1 domain protein repeat-containing protein	83.3333	FALSE
24089	4	5	Sel1 domain protein repeat-containing protein	80	FALSE
24090	6	6	Sel1 domain protein repeat-containing protein	100	FALSE
24091	6	6	Sel1 domain protein repeat-containing protein	100	FALSE
24092	6	6	Sel1 domain protein repeat-containing protein	100	FALSE
24117	2	7	hypothetical protein	28.5714	FALSE
2413	1	17	methionine synthase (B12-dependent)	5.88235	FALSE
24136	1	7	aconitate hydratase	14.2857	FALSE
2414	1	17	methionine synthase (B12-dependent)	5.88235	FALSE
24148	1	6	Auxin Efflux Carrier	16.6667	FALSE
24149	1	7	conserved hypothetical protein	14.2857	FALSE
2415	1	17	5%2C10-methylenetetrahydrofolate reductase	5.88235	FALSE
24158	1	6	hypothetical protein	16.6667	FALSE
24159	1	5	conserved hypothetical protein	20	FALSE
24162	3	7	Sporulation domain protein	42.8571	FALSE
24165	1	7	putative CheA signal transduction histidine kinase	14.2857	FALSE
24173	1	7	hypothetical protein	14.2857	FALSE
24174	1	6	hypothetical protein	16.6667	FALSE
24189	1	7	Cellulase	14.2857	FALSE
24197	1	7	hypothetical protein	14.2857	FALSE
24210	5	7	MscS Mechanosensitive ion channel	71.4286	FALSE
24212	4	7	thiamine pyrophosphate protein TPP binding domain protein	57.1429	FALSE
24213	2	7	TIR protein	28.5714	FALSE
24215	1	7	transcriptional regulator%2C AraC family	14.2857	FALSE
24221	1	6	Lysine exporter protein (LYSE/YGGA)	16.6667	FALSE
24235	1	7	hypothetical protein	14.2857	FALSE
24239	3	6	transcriptional regulator%2C TetR family	50	FALSE
24240	4	6	squalene-hopene cyclase	66.6667	FALSE
24243	1	7	hypothetical protein	14.2857	FALSE
2425	1	4	hypothetical protein	25	FALSE
24253	1	7	Peptidase M23	14.2857	FALSE
2426	1	17	response regulator receiver protein	5.88235	FALSE
2427	1	17	signal transduction histidine kinase%2C LytS	5.88235	FALSE
2429	1	17	(p)ppGpp synthetase I%2C SpoT/RelA	5.88235	FALSE
2432	2	10	extracellular solute-binding protein%2C family 5	20	FALSE
2433	2	10	hypothetical protein	20	FALSE
2434	4	16	ribonuclease T2	25	FALSE
2435	5	17	nicotinate-nucleotide pyrophosphorylase (carboxylating)	29.4118	FALSE
2436	2	11	Prolyl oligopeptidase	18.1818	FALSE
2438	4	17	quinolinate synthetase A	23.5294	FALSE
24387	4	6	hypothetical protein	66.6667	FALSE
24388	4	6	hypothetical protein	66.6667	FALSE
24389	4	6	hypothetical protein	66.6667	FALSE
2439	1	10	beta-lactamase-like protein	10	FALSE
2440	3	17	phage integrase	17.6471	FALSE
2441	1	10	alkaline phosphatase-like protein	10	FALSE
24413	3	3	Sel1 repeat-containing protein	100	FALSE
24414	3	3	Sel1 repeat-containing protein	100	FALSE
2442	1	17	protein of unknown function UPF0102	5.88235	FALSE
24448	1	2	hypothetical protein	50	FALSE
24467	1	1	hypothetical protein	100	FALSE
2449	1	17	MiaB-like tRNA modifying enzyme	5.88235	FALSE
2450	1	17	signal recognition particle-docking protein FtsY	5.88235	FALSE
2451	1	17	intracellular septation protein A	5.88235	FALSE
2452	1	16	Superoxide dismutase	6.25	FALSE
2453	2	17	heat shock protein DnaJ-like protein	11.7647	FALSE
2459	1	11	molybdenum ABC transporter%2C periplasmic molybdate-binding protein	9.09091	FALSE
2460	2	9	ABC transporter related	22.2222	FALSE
2461	2	11	Molybdate ABC transporter%2C permease protein	18.1818	FALSE
2463	1	16	histidine triad (HIT) protein	6.25	FALSE
2464	1	8	butyryl-CoA:acetate CoA transferase	12.5	FALSE
2466	2	15	thiamine biosynthesis protein ThiS	13.3333	FALSE
2467	2	17	3-dehydroquinate dehydratase	11.7647	FALSE
2468	2	15	biotin carboxyl carrier protein	13.3333	FALSE
2469	3	17	acetyl-CoA carboxylase%2C biotin carboxylase	17.6471	FALSE
247	1	5	TonB-dependent receptor	20	FALSE
2470	2	9	arsenate reductase	22.2222	FALSE
2473	1	10	NADH:ubiquinone oxidoreductase 17.2 kD subunit	10	FALSE
2475	1	12	Leucyltransferase	8.33333	FALSE
2477	1	17	succinyldiaminopimelate desuccinylase	5.88235	FALSE
2492	1	17	bacterial translation initiation factor 3 (bIF-3)	5.88235	FALSE
2493	1	7	Alcohol dehydrogenase GroES-like protein	14.2857	FALSE
2495	1	17	aminotransferase	5.88235	FALSE
2496	1	3	hypothetical protein	33.3333	FALSE
2500	2	17	ABC transporter related	11.7647	FALSE
2501	1	5	glycoside hydrolase%2C family 3-like protein	20	FALSE
251	2	17	ABC transporter related	11.7647	FALSE
2512	1	4	glycosyl transferase%2C group 1	25	FALSE
2513	1	8	transcriptional regulator%2C MerR family	12.5	FALSE
2516	2	10	succinate dehydrogenase subunit A	20	FALSE
2517	2	17	succinate dehydrogenase subunit D	11.7647	FALSE
2518	1	17	succinate dehydrogenase subunit C	5.88235	FALSE
2524	1	17	pyruvate kinase	5.88235	FALSE
2525	1	9	protein of unknown function DUF1244	11.1111	FALSE
2539	1	17	peptidase M48%2C Ste24p	5.88235	FALSE
2547	1	10	hypothetical protein	10	FALSE
2550	2	17	microcin-processing peptidase 2. Unknown type peptidase. MEROPS family U62	11.7647	FALSE
2564	2	3	hypothetical protein	66.6667	FALSE
2565	1	10	peptidase M23B	10	FALSE
2570	1	17	Holliday junction DNA helicase RuvA	5.88235	FALSE
2575	1	15	tmRNA-binding small protein A	6.66667	FALSE
2576	1	10	protein of unknown function DUF299	10	FALSE
2579	2	6	hypothetical protein	33.3333	FALSE
2584	1	3	hypothetical protein	33.3333	FALSE
2589	4	17	transcriptional regulator BolA	23.5294	FALSE
2590	1	11	Aldose 1-epimerase	9.09091	FALSE
2592	1	17	O-sialoglycoprotein endopeptidase	5.88235	FALSE
2597	3	17	ribonuclease D	17.6471	FALSE
2598	1	17	dihydrodipicolinate synthase	5.88235	FALSE
2599	1	17	ATPase	5.88235	FALSE
2600	3	17	orotate phosphoribosyltransferase	17.6471	FALSE
2601	3	10	protoheme IX farnesyltransferase	30	FALSE
2602	1	16	phosphoribosyl-ATP pyrophosphatase	6.25	FALSE
2603	1	17	imidazoleglycerol-phosphate dehydratase	5.88235	FALSE
2613	2	10	Uracil-DNA glycosylase	20	FALSE
2614	3	16	NAD-dependent epimerase/dehydratase	18.75	FALSE
2617	3	17	Ppx/GppA phosphatase	17.6471	FALSE
2618	1	10	2-oxoglutarate dehydrogenase E1 component	10	FALSE
2619	1	10	Propionyl-CoA carboxylase	10	FALSE
2620	1	17	protein of unknown function DUF150	5.88235	FALSE
2623	4	12	signal transduction histidine kinase	33.3333	FALSE
2625	1	9	glutathione S-transferase-like protein	11.1111	FALSE
2627	1	14	peptidase M23B	7.14286	FALSE
2630	1	3	GDSL family lipase	33.3333	FALSE
2631	1	10	branched-chain alpha-keto acid dehydrogenase E1 component	10	FALSE
2632	1	6	Endoribonuclease L-PSP	16.6667	FALSE
2634	1	17	peptidase M22%2C glycoprotease	5.88235	FALSE
2636	2	3	AAA ATPase	66.6667	FALSE
2637	1	17	dihydrodipicolinate reductase	5.88235	FALSE
2645	1	9	acyl-CoA dehydrogenase-like protein	11.1111	FALSE
2648	1	3	copper resistance B precursor	33.3333	FALSE
2651	1	7	D-isomer specific 2-hydroxyacid dehydrogenase%2C NAD-binding	14.2857	FALSE
2659	2	17	dihydrofolate reductase	11.7647	FALSE
266	1	4	major facilitator superfamily MFS_1	25	FALSE
2661	2	17	CDP-diacylglycerol--glycerol-3-phosphate 3-phosphatidyltransferase	11.7647	FALSE
2664	2	17	protein of unknown function UPF0079	11.7647	FALSE
2665	1	10	peptidase S9B dipeptidylpeptidase IV domain protein	10	FALSE
2667	6	17	4-diphosphocytidyl-2-C-methyl-D-erythritol kinase	35.2941	FALSE
2668	6	16	Tetratricopeptide TPR_2	37.5	FALSE
2669	1	17	NUDIX hydrolase	5.88235	FALSE
2674	2	17	Excinuclease ABC subunit C	11.7647	FALSE
2679	1	3	membrane protein	33.3333	FALSE
268	1	4	short-chain dehydrogenase/reductase SDR	25	FALSE
2684	1	5	transcriptional regulator%2C LysR family	20	FALSE
2686	2	17	tyrosyl-tRNA synthetase	11.7647	FALSE
2700	2	9	response regulator receiver protein	22.2222	FALSE
2705	2	17	dihydroorotase	11.7647	FALSE
2707	4	17	DNA repair protein RadA	23.5294	FALSE
2708	5	17	cell cycle protein	29.4118	FALSE
2712	2	17	Tetratricopeptide TPR_2	11.7647	FALSE
2713	1	16	ATP-dependent metalloprotease FtsH	6.25	FALSE
2717	1	9	siroheme synthase-like protein	11.1111	FALSE
2718	1	17	argininosuccinate lyase	5.88235	FALSE
2730	2	16	ATP synthase F1%2C delta subunit	12.5	FALSE
2732	1	10	glutathione S-transferase-like protein	10	FALSE
2735	1	10	short-chain dehydrogenase/reductase SDR	10	FALSE
2736	1	17	glutathione synthase	5.88235	FALSE
2738	1	11	Capsule polysaccharide biosynthesis protein	9.09091	FALSE
2739	2	10	3-oxoacid CoA-transferase%2C subunit A	20	FALSE
274	4	17	thiamine biosynthesis protein ThiC	23.5294	FALSE
2743	2	7	sodium:dicarboxylate symporter	28.5714	FALSE
2749	1	9	FAD dependent oxidoreductase	11.1111	FALSE
275	1	5	transglutaminase%2C N-terminal domain protein	20	FALSE
2751	1	7	amino acid permease-associated region	14.2857	FALSE
2753	1	5	XRE family transcriptional regulator	20	FALSE
2756	1	4	thioredoxin reductase	25	FALSE
2759	1	4	glycosyl transferase%2C group 1	25	FALSE
276	2	6	protein of unknown function DUF404	33.3333	FALSE
277	1	6	transglutaminase%2C N-terminal domain protein	16.6667	FALSE
278	1	17	glutamate-5-semialdehyde dehydrogenase	5.88235	FALSE
279	1	1	response regulator containing a CheY-like receiver domain and an HTH DNA-binding domain	100	FALSE
2794	1	1	hypothetical protein	100	FALSE
2795	1	1	hypothetical protein	100	FALSE
28	1	6	N-acetylmuramoyl-L-alanine amidase	16.6667	FALSE
280	1	17	Methyltransferase type 12	5.88235	FALSE
2807	1	5	protein of unknown function DUF1275	20	FALSE
281	1	8	AAA family ATPase%2C CDC48 subfamily	12.5	FALSE
2818	1	2	hypothetical protein	50	FALSE
283	1	17	glutathione S-transferase-like protein	5.88235	FALSE
284	1	6	acetyl-coenzyme A synthetase	16.6667	FALSE
2864	1	14	thiamine pyrophosphate enzyme-like TPP-binding	7.14286	FALSE
2868	2	2	hypothetical protein	100	FALSE
287	2	17	branched chain amino acid aminotransferase	11.7647	FALSE
290	1	17	HesB/YadR/YfhF	5.88235	FALSE
2908	1	4	hypothetical protein	25	FALSE
2909	3	13	protein of unknown function DUF6%2C transmembrane	23.0769	FALSE
291	1	17	protein of unknown function DUF59	5.88235	FALSE
2917	1	2	4-oxalocrotonate decarboxylase	50	FALSE
2919	1	2	Acetaldehyde dehydrogenase 3	50	FALSE
292	1	17	cysteine desulfurases%2C SufS subfamily	5.88235	FALSE
2920	1	3	4-hydroxy-2-oxovalerate aldolase	33.3333	FALSE
293	2	7	SufBD	28.5714	FALSE
294	2	17	FeS assembly ATPase SufC	11.7647	FALSE
2945	1	2	short-chain dehydrogenase/reductase SDR	50	FALSE
295	2	17	Iron-regulated ABC transporter membrane component SufB	11.7647	FALSE
2956	1	3	Twin-arginine translocation pathway signal	33.3333	FALSE
2957	1	12	hypothetical protein	8.33333	FALSE
296	2	16	transcriptional regulator%2C BadM/Rrf2 family	12.5	FALSE
2960	1	8	D-lactate dehydrogenase	12.5	FALSE
2963	1	1	hypothetical protein	100	FALSE
297	2	6	transcriptional regulator%2C AraC family	33.3333	FALSE
298	1	10	dihydroorotate oxidase A	10	FALSE
2983	1	7	AMP-dependent synthetase and ligase	14.2857	FALSE
2984	1	1	3-hydroxyacyl-CoA dehydrogenase	100	FALSE
2986	1	2	transposase	50	FALSE
2987	1	1	putative transposase	100	FALSE
299	1	17	Gamma-glutamyltransferase	5.88235	FALSE
3001	1	1	hypothetical protein	100	FALSE
3002	1	4	hypothetical protein	25	FALSE
3003	1	2	hypothetical protein	50	FALSE
3006	1	6	aminoglycoside phosphotransferase	16.6667	FALSE
3010	3	5	AMP-dependent synthetase and ligase	60	FALSE
3021	1	2	hypothetical protein	50	FALSE
3022	2	7	transcriptional regulator%2C GntR family	28.5714	FALSE
3029	1	1	plasmid stabilization protein	100	FALSE
3030	1	1	hypothetical protein	100	FALSE
3043	1	3	OmpA/MotB domain protein	33.3333	FALSE
3048	2	17	DNA polymerase I	11.7647	FALSE
3055	1	1	hypothetical protein	100	FALSE
3066	1	3	transposase IS3/IS911 family protein	33.3333	FALSE
3071	1	1	hypothetical protein	100	FALSE
3073	1	9	glycosyl transferase%2C group 1	11.1111	FALSE
3081	1	3	conjugal transfer protein traF	33.3333	FALSE
3086	1	3	lipolytic enzyme	33.3333	FALSE
309	3	17	sigma54 specific transcriptional regulator%2C Fis family	17.6471	FALSE
3092	1	8	short-chain dehydrogenase/reductase SDR	12.5	FALSE
3095	1	2	beta-phosphoglucomutase family hydrolase	50	FALSE
31	1	17	60 kDa inner membrane insertion protein	5.88235	FALSE
3109	1	1	hypothetical protein	100	FALSE
311	1	17	4-hydroxybenzoyl-CoA thioesterase	5.88235	FALSE
3118	1	4	hypothetical protein	25	FALSE
312	1	17	MotA/TolQ/ExbB proton channel	5.88235	FALSE
3120	1	5	conserved hypothetical protein	20	FALSE
3122	1	3	NADPH-dependent FMN reductase	33.3333	FALSE
313	1	17	Biopolymer transport protein ExbD/TolR	5.88235	FALSE
3138	1	1	hypothetical protein	100	FALSE
314	1	17	TolB-like protein	5.88235	FALSE
3143	1	2	diguanylate cyclase	50	FALSE
3145	1	5	Epoxide hydrolase-like protein	20	FALSE
3147	1	5	Twin-arginine translocation pathway signal	20	FALSE
315	1	14	OmpA/MotB	7.14286	FALSE
3152	1	2	transcriptional regulator%2C LysR family	50	FALSE
3155	1	1	hypothetical protein	100	FALSE
3165	1	5	(Acyl-carrier protein) phosphodiesterase	20	FALSE
3175	3	3	amidohydrolase	100	FALSE
3177	1	2	transcriptional regulator%2C HxlR family	50	FALSE
3180	1	1	hypothetical protein	100	FALSE
3199	1	1	transposase	100	FALSE
32	1	17	GTP-binding	5.88235	FALSE
3201	1	4	glutathione S-transferase-like protein	25	FALSE
3204	1	1	hypothetical protein	100	FALSE
3205	1	2	taurine dioxygenase	50	FALSE
3207	1	3	Rieske (2Fe-2S) domain protein	33.3333	FALSE
3208	2	4	Acetamidase/Formamidase	50	FALSE
3210	1	2	hypothetical protein	50	FALSE
3218	1	3	hypothetical protein	33.3333	FALSE
3223	2	4	conserved hypothetical protein	50	FALSE
3224	1	3	replication protein A	33.3333	FALSE
3225	1	3	conserved hypothetical protein	33.3333	FALSE
3226	1	2	hypothetical protein	50	FALSE
3227	1	1	hypothetical protein	100	FALSE
3236	1	3	alpha/beta hydrolase fold	33.3333	FALSE
3240	4	16	flagellar L-ring protein	25	FALSE
3256	1	3	hypothetical protein	33.3333	FALSE
3257	1	6	protein of unknown function DUF710	16.6667	FALSE
3261	1	17	Amino acid/peptide transporter	5.88235	FALSE
3264	1	6	conserved hypothetical protein	16.6667	FALSE
3270	1	3	hypothetical protein	33.3333	FALSE
3275	1	1	aminoglycoside phosphotransferase	100	FALSE
33	1	8	PhnA protein	12.5	FALSE
3311	2	3	cell filamentation protein Fic	66.6667	FALSE
332	1	3	5-carboxymethyl-2-hydroxymuconate Delta-isomerase	33.3333	FALSE
3320	1	1	hypothetical protein	100	FALSE
3321	1	1	hypothetical protein	100	FALSE
3335	1	1	hypothetical protein	100	FALSE
3336	1	3	hypothetical protein	33.3333	FALSE
3337	1	2	hypothetical protein	50	FALSE
3350	1	6	acetyl-CoA acetyltransferase	16.6667	FALSE
3361	1	6	redox protein	16.6667	FALSE
3363	1	2	hypothetical protein	50	FALSE
3364	2	4	2-keto-4-pentenoate hydratase	50	FALSE
3366	1	3	fumarate reductase/succinate dehydrogenase flavoprotein domain protein	33.3333	FALSE
3369	1	4	Acyl-CoA dehydrogenase%2C type 2%2C C-terminal domain	25	FALSE
3378	1	1	Bile acid:sodium symporter	100	FALSE
3383	1	8	hypothetical protein	12.5	FALSE
3386	1	2	TonB-dependent receptor	50	FALSE
3392	1	7	major facilitator superfamily MFS_1	14.2857	FALSE
3393	1	2	hypothetical protein	50	FALSE
3396	1	5	ligand-gated channel protein	20	FALSE
3398	2	7	hypothetical protein	28.5714	FALSE
3399	1	6	hypothetical protein	16.6667	FALSE
3409	1	3	hypothetical protein	33.3333	FALSE
3410	1	4	hypothetical protein	25	FALSE
3425	1	1	hypothetical protein	100	FALSE
3426	1	1	hypothetical protein	100	FALSE
3427	1	2	hypothetical protein	50	FALSE
3428	1	13	cytochrome d ubiquinol oxidase%2C subunit II	7.69231	FALSE
3430	1	3	Taurine dioxygenase	33.3333	FALSE
3432	2	2	TonB-dependent receptor	100	FALSE
344	1	1	hypothetical protein	100	FALSE
3442	2	3	TonB-dependent receptor	66.6667	FALSE
345	1	1	arabinogalactan endo-1 4-beta-galactosidase	100	FALSE
3458	1	9	cyclic nucleotide-binding protein	11.1111	FALSE
3459	1	9	hypothetical protein	11.1111	FALSE
346	1	1	hypothetical protein	100	FALSE
3460	1	9	hypothetical protein	11.1111	FALSE
3461	1	9	metallophosphoesterase	11.1111	FALSE
3462	3	9	hypothetical protein	33.3333	FALSE
3463	2	8	hypothetical protein	25	FALSE
3464	2	9	hypothetical protein	22.2222	FALSE
3475	1	9	TonB-dependent receptor plug	11.1111	FALSE
3484	1	3	short-chain dehydrogenase	33.3333	FALSE
3491	1	9	Alcohol dehydrogenase%2C zinc-binding	11.1111	FALSE
3499	1	1	crotonase	100	FALSE
351	2	15	ATPase AAA-2 domain protein	13.3333	FALSE
3510	1	3	short-chain dehydrogenase/reductase SDR	33.3333	FALSE
3517	1	4	glucose-methanol-choline oxidoreductase	25	FALSE
353	1	14	conserved hypothetical protein	7.14286	FALSE
3532	1	9	short-chain dehydrogenase/reductase SDR	11.1111	FALSE
3547	1	5	hypothetical protein	20	FALSE
3573	1	5	Cobyrinic acid ac-diamide synthase	20	FALSE
3584	1	1	putative nucleotidyltransferase	100	FALSE
3602	1	7	hypothetical protein	14.2857	FALSE
361	1	16	protein of unknown function DUF1159	6.25	FALSE
3614	1	7	protein of unknown function DUF1295	14.2857	FALSE
3619	1	6	RND efflux system%2C outer membrane lipoprotein%2C NodT family	16.6667	FALSE
362	1	10	protein-disulfide isomerase	10	FALSE
3622	1	7	hypothetical protein	14.2857	FALSE
3624	1	4	transcriptional regulator%2C AraC family	25	FALSE
3626	1	5	Diacylglycerol O-acyltransferase	20	FALSE
3628	1	1	hypothetical protein	100	FALSE
363	1	17	protein-disulfide isomerase	5.88235	FALSE
3634	2	3	AMP-dependent synthetase and ligase	66.6667	FALSE
364	2	17	4-hydroxybenzoate octaprenyltransferase	11.7647	FALSE
3641	1	2	transposase%2C IS4 family	50	FALSE
3649	1	5	acetyl-CoA acetyltransferase	20	FALSE
365	7	17	protein of unknown function DUF558	41.1765	FALSE
366	8	17	glutamate--cysteine ligase	47.0588	FALSE
3661	1	6	monooxygenase%2C flavin-binding family	16.6667	FALSE
367	1	8	protein of unknown function DUF1345	12.5	FALSE
3676	1	5	FAD dependent oxidoreductase	20	FALSE
3679	5	12	cell division protein FtsZ	41.6667	FALSE
368	1	3	peptidase S14	33.3333	FALSE
3680	1	6	NAD-dependent epimerase/dehydratase	16.6667	FALSE
3683	1	6	gluconate 5-dehydrogenase	16.6667	FALSE
3686	1	1	hypothetical protein	100	FALSE
3695	1	5	agmatinase	20	FALSE
3696	1	16	protein of unknown function DUF541	6.25	FALSE
3699	1	13	methionine synthase (B12-independent)	7.69231	FALSE
37	1	5	putative phage repressor	20	FALSE
3700	1	2	hypothetical protein	50	FALSE
3703	1	11	Nitrilase/cyanide hydratase and apolipoprotein N-acyltransferase	9.09091	FALSE
3712	1	1	acyl-CoA dehydrogenase	100	FALSE
3713	1	3	LuxR family transcriptional regulator	33.3333	FALSE
3714	1	2	hypothetical protein	50	FALSE
3719	2	2	hypothetical protein	100	FALSE
3723	1	6	response regulator receiver protein	16.6667	FALSE
3730	1	2	gamma-glutamyltransferase	50	FALSE
3739	1	7	protein of unknown function DUF1003	14.2857	FALSE
3740	1	3	hypothetical protein	33.3333	FALSE
3745	1	5	hypothetical protein	20	FALSE
3747	1	3	short-chain dehydrogenase/reductase SDR	33.3333	FALSE
3749	1	8	hypothetical protein	12.5	FALSE
3752	1	2	hypothetical protein	50	FALSE
376	1	5	phage integrase family protein	20	FALSE
3762	1	4	CoA reductase	25	FALSE
3768	2	3	hypothetical protein	66.6667	FALSE
3772	1	7	conserved hypothetical protein	14.2857	FALSE
3774	1	4	hypothetical protein	25	FALSE
3775	1	1	integral membrane sensor signal transduction histidine kinase	100	FALSE
3776	1	2	XRE family transcriptional regulator	50	FALSE
3781	1	2	hypothetical protein	50	FALSE
3789	1	3	hypothetical protein	33.3333	FALSE
3791	1	4	hypothetical protein	25	FALSE
3812	1	2	Beta-glucosidase	50	FALSE
3815	2	9	conserved hypothetical protein	22.2222	FALSE
3829	4	4	LacI family transcriptional regulator	100	FALSE
3831	1	5	hypothetical protein	20	FALSE
3833	1	4	hypothetical protein	25	FALSE
3839	1	1	alpha/beta hydrolase	100	FALSE
3846	1	5	transcriptional regulator%2C BadM/Rrf2 family	20	FALSE
3868	1	4	trehalase	25	FALSE
3876	1	4	hypothetical protein	25	FALSE
3879	1	1	hypothetical protein	100	FALSE
3884	1	2	ArsR family transcriptional regulator	50	FALSE
3885	1	4	hypothetical protein	25	FALSE
3886	1	2	FMN-dependent NADH-azoreductase	50	FALSE
3888	1	6	peptidase	16.6667	FALSE
3898	1	2	hypothetical protein	50	FALSE
3899	1	2	hypothetical protein	50	FALSE
3900	1	2	hypothetical protein	50	FALSE
3911	1	5	hypothetical protein	20	FALSE
3912	1	5	hypothetical protein	20	FALSE
3913	2	5	hypothetical protein	40	FALSE
3914	2	5	hypothetical protein	40	FALSE
3915	2	5	hypothetical protein	40	FALSE
3916	1	5	hypothetical protein	20	FALSE
3919	1	5	peptidase M19%2C renal dipeptidase	20	FALSE
392	1	7	RNA polymerase%2C sigma-24 subunit%2C ECF subfamily	14.2857	FALSE
3921	1	10	short-chain dehydrogenase/reductase SDR	10	FALSE
3924	1	5	TonB-dependent receptor	20	FALSE
3929	2	3	hypothetical protein	66.6667	FALSE
3930	2	3	hypothetical protein	66.6667	FALSE
3934	3	9	LVIVD	33.3333	FALSE
3937	2	3	hypothetical protein	66.6667	FALSE
3938	3	5	sulfotransferase	60	FALSE
3939	1	2	hypothetical protein	50	FALSE
3947	2	9	flagellar biosynthetic protein FliP	22.2222	FALSE
3948	1	1	hypothetical protein	100	FALSE
3950	1	16	flagellar biosynthetic protein FliR	6.25	FALSE
3952	2	15	flagellar basal-body rod protein FlgC	13.3333	FALSE
3959	1	8	hypothetical protein	12.5	FALSE
3964	1	5	Glyoxalase/bleomycin resistance protein/dioxygenase	20	FALSE
3965	1	4	transcriptional regulator%2C HxlR family	25	FALSE
3966	1	5	conserved hypothetical protein	20	FALSE
3969	1	12	cytochrome bd ubiquinol oxidase%2C subunit I	8.33333	FALSE
398	1	7	protein of unknown function DUF736	14.2857	FALSE
3993	1	2	hypothetical protein	50	FALSE
4000	1	2	hypothetical protein	50	FALSE
4012	1	4	hypothetical protein	25	FALSE
403	1	1	transposase	100	FALSE
405	1	2	transposase IS66	50	FALSE
4059	1	9	phenazine biosynthesis protein PhzF family	11.1111	FALSE
4070	1	8	RNA polymerase%2C sigma-24 subunit%2C ECF subfamily	12.5	FALSE
4081	1	2	TonB-dependent receptor	50	FALSE
4102	1	3	endoribonuclease L-PSP	33.3333	FALSE
4103	1	5	methylthioadenosine phosphorylase	20	FALSE
4144	1	3	branched-chain amino acid aminotransferase	33.3333	FALSE
4145	1	12	protein of unknown function DUF526	8.33333	FALSE
4178	1	2	hypothetical protein	50	FALSE
418	1	10	CBP3 protein	10	FALSE
4185	1	4	phospholipid-binding protein%2C PBP family	25	FALSE
419	1	17	conserved hypothetical protein	5.88235	FALSE
4191	1	2	hypothetical protein	50	FALSE
420	1	10	DNA-directed DNA polymerase	10	FALSE
4204	1	2	Antibiotic biosynthesis monooxygenase	50	FALSE
4209	1	2	hypothetical protein	50	FALSE
421	1	10	Uncharacterized conserved protein UCP033924	10	FALSE
4212	1	4	TonB-dependent receptor	25	FALSE
422	1	10	histone-like DNA-binding protein	10	FALSE
4235	2	2	hypothetical protein	100	FALSE
424	1	9	Glucuronate isomerase	11.1111	FALSE
4240	1	3	hypothetical protein	33.3333	FALSE
4273	1	1	RNA-binding protein	100	FALSE
4274	1	2	RTCB protein	50	FALSE
4275	1	2	hypothetical protein	50	FALSE
4282	3	6	major facilitator superfamily MFS_1	50	FALSE
4285	1	2	hypothetical protein	50	FALSE
4294	2	13	conserved hypothetical protein	15.3846	FALSE
4299	1	11	deoxyhypusine synthase	9.09091	FALSE
4301	2	7	protein of unknown function DUF885	28.5714	FALSE
4307	1	2	hypothetical protein	50	FALSE
431	1	17	DNA translocase FtsK	5.88235	FALSE
4317	1	1	hypothetical protein	100	FALSE
4321	1	2	histidine kinase	50	FALSE
4334	1	8	preprotein translocase%2C SecG subunit	12.5	FALSE
4353	2	2	TonB-dependent receptor	100	FALSE
4358	1	2	serine hydrolase	50	FALSE
4365	1	3	alkyl hydroperoxide reductase/ Thiol specific antioxidant/ Mal allergen	33.3333	FALSE
4369	1	1	hypothetical protein	100	FALSE
4370	1	2	beta-1%2C4-xylanase	50	FALSE
438	1	17	conserved hypothetical protein 701	5.88235	FALSE
439	1	17	uroporphyrinogen decarboxylase	5.88235	FALSE
4392	1	4	TonB-dependent receptor	25	FALSE
4395	1	1	hypothetical protein	100	FALSE
440	1	17	maf protein	5.88235	FALSE
441	1	17	shikimate dehydrogenase	5.88235	FALSE
4413	1	2	Fis family transcriptional regulator	50	FALSE
442	1	17	Dephospho-CoA kinase	5.88235	FALSE
4424	1	8	MATE efflux family protein	12.5	FALSE
443	1	17	DNA polymerase III%2C epsilon subunit	5.88235	FALSE
4431	1	2	parB-like partition protein	50	FALSE
4434	1	4	Redoxin domain protein	25	FALSE
4442	1	2	transaldolase	50	FALSE
4459	1	1	hypothetical protein	100	FALSE
4461	1	2	hypothetical protein	50	FALSE
4477	1	3	hypothetical protein	33.3333	FALSE
4486	1	3	Tetratricopeptide TPR_2 repeat protein	33.3333	FALSE
4488	1	2	hypothetical protein	50	FALSE
4511	1	5	transcriptional regulator%2C TetR family	20	FALSE
4512	1	3	Cupin 2%2C conserved barrel domain protein	33.3333	FALSE
4513	1	2	glucokinase	50	FALSE
453	3	10	metallophosphoesterase	30	FALSE
454	2	6	TonB-dependent receptor	33.3333	FALSE
4543	1	2	hypothetical protein	50	FALSE
4545	1	3	short chain enoyl-CoA hydratase	33.3333	FALSE
4549	1	4	hypothetical protein	25	FALSE
455	3	17	Protein of unknown function UPF0001	17.6471	FALSE
4551	1	9	short-chain dehydrogenase/reductase SDR	11.1111	FALSE
4555	1	5	L-carnitine dehydratase/bile acid-inducible protein F	20	FALSE
4558	1	2	short-chain dehydrogenase/reductase SDR	50	FALSE
456	1	17	thiamine monophosphate synthase	5.88235	FALSE
4574	1	5	MOSC domain containing protein	20	FALSE
4579	1	9	protein of unknown function DUF454	11.1111	FALSE
4584	1	3	Putative hemolysin-like protein	33.3333	FALSE
459	1	16	conserved hypothetical protein	6.25	FALSE
460	2	17	leucyl-tRNA synthetase	11.7647	FALSE
461	2	17	conserved hypothetical protein	11.7647	FALSE
462	2	17	DNA polymerase III%2C delta subunit	11.7647	FALSE
4621	2	3	alpha/beta hydrolase fold	66.6667	FALSE
4622	2	2	TonB-dependent receptor	100	FALSE
4624	2	2	transcriptional regulator%2C AraC family	100	FALSE
4636	1	1	hypothetical protein	100	FALSE
4639	1	3	Amidohydrolase 3	33.3333	FALSE
4640	1	3	hypothetical protein	33.3333	FALSE
4641	1	3	hypothetical protein	33.3333	FALSE
4642	1	3	Uncharacterized protein involved in ubiquinone biosynthesis-like protein	33.3333	FALSE
4643	1	3	hypothetical protein	33.3333	FALSE
4655	1	4	Alcohol dehydrogenase GroES domain protein	25	FALSE
4657	1	3	regulatory protein%2C TetR	33.3333	FALSE
466	2	9	conserved hypothetical protein	22.2222	FALSE
467	2	17	transcription termination factor Rho	11.7647	FALSE
4671	1	5	protein of unknown function DUF35	20	FALSE
4686	1	1	hypothetical protein	100	FALSE
4688	1	2	alpha/beta hydrolase fold	50	FALSE
4689	1	2	integral membrane sensor hybrid histidine kinase	50	FALSE
469	3	17	Carboxymethylenebutenolidase	17.6471	FALSE
4695	1	4	Glyoxalase/bleomycin resistance protein/dioxygenase	25	FALSE
4697	1	2	Medium-chain-fatty-acid-CoA ligase	50	FALSE
470	5	17	tRNA modification GTPase trmE	29.4118	FALSE
471	4	17	glucose inhibited division protein A	23.5294	FALSE
4712	1	4	PAS/PAC sensor hybrid histidine kinase	25	FALSE
4717	1	4	hypothetical protein	25	FALSE
472	4	17	methyltransferase GidB	23.5294	FALSE
473	4	17	chromosome segregation ATPase	23.5294	FALSE
474	4	17	chromosome segregation DNA-binding protein	23.5294	FALSE
4745	1	4	hypothetical protein	25	FALSE
475	1	17	Peptidase M1%2C alanyl aminopeptidase	5.88235	FALSE
4784	1	1	hypothetical protein	100	FALSE
4787	1	2	glutathione-dependent formaldehyde-activating%2C GFA	50	FALSE
4789	2	2	hypothetical protein	100	FALSE
4792	4	6	hydrolase of the alpha/beta superfamily%3B K06889	66.6667	FALSE
4813	2	8	guanine deaminase	25	FALSE
4818	1	8	purine nucleoside permease	12.5	FALSE
482	1	10	DEAD/DEAH box helicase-like protein	10	FALSE
4840	1	3	hypothetical protein	33.3333	FALSE
485	4	17	DNA gyrase subunit B	23.5294	FALSE
4857	1	1	hypothetical protein	100	FALSE
487	3	17	Inorganic diphosphatase	17.6471	FALSE
4881	1	4	thiolase	25	FALSE
489	3	17	histidyl-tRNA synthetase	17.6471	FALSE
4898	2	2	amidohydrolase	100	FALSE
490	3	17	bacterial peptide chain release factor 1 (bRF-1)	17.6471	FALSE
4902	1	3	OsmC-like protein	33.3333	FALSE
4909	1	1	hypothetical protein	100	FALSE
491	3	17	modification methylase%2C HemK family	17.6471	FALSE
4912	1	2	short-chain dehydrogenase	50	FALSE
492	1	7	conserved hypothetical protein	14.2857	FALSE
4920	1	2	glyoxalase	50	FALSE
4928	2	5	3-isopropylmalate dehydratase%2C small subunit	40	FALSE
493	1	6	conserved hypothetical protein	16.6667	FALSE
494	2	17	thioesterase superfamily	11.7647	FALSE
495	4	9	hypothetical protein	44.4444	FALSE
4954	1	1	hypothetical protein	100	FALSE
4957	1	1	taurine dioxygenase	100	FALSE
496	4	10	putative signal-transduction protein with CBS domains	40	FALSE
4971	1	3	replication primases	33.3333	FALSE
5	2	3	addiction module antitoxin	66.6667	FALSE
501	1	3	hypothetical protein	33.3333	FALSE
5011	1	1	hypothetical protein	100	FALSE
5020	1	3	L-carnitine dehydratase/bile acid-inducible protein F	33.3333	FALSE
5036	1	7	glutathione S-transferase-like protein	14.2857	FALSE
5045	1	1	hypothetical protein	100	FALSE
5046	1	1	hypothetical protein	100	FALSE
505	1	13	Hydrophobe/amphiphile efflux-1 HAE1	7.69231	FALSE
507	1	5	RND efflux system%2C outer membrane lipoprotein%2C NodT family	20	FALSE
5070	2	3	hypothetical protein	66.6667	FALSE
5079	2	2	P-type conjugative transfer ATPase TrbB	100	FALSE
5092	2	2	response regulator receiver protein	100	FALSE
510	1	5	nitronate monooxygenase	20	FALSE
5108	1	3	hypothetical protein	33.3333	FALSE
5119	1	2	carboxymuconolactone decarboxylase	50	FALSE
5127	1	4	short-chain dehydrogenase/reductase SDR	25	FALSE
5154	1	3	acyl-CoA dehydrogenase	33.3333	FALSE
516	1	8	short-chain dehydrogenase/reductase SDR	12.5	FALSE
5178	1	1	RND transporter	100	FALSE
5179	1	3	hypothetical protein	33.3333	FALSE
5181	1	1	putative transcriptional regulator	100	FALSE
5186	1	1	Vanillate monooxygenase	100	FALSE
5187	1	2	hypothetical protein	50	FALSE
5188	1	2	hypothetical protein	50	FALSE
52	4	7	carbohydrate kinase%2C FGGY	57.1429	FALSE
5210	1	8	protein of unknown function DUF847	12.5	FALSE
522	1	3	hypothetical protein	33.3333	FALSE
5225	1	4	conjugal transfer protein TraF	25	FALSE
5265	1	1	hypothetical protein	100	FALSE
5287	4	8	short-chain dehydrogenase/reductase SDR	50	FALSE
5377	1	1	transporter	100	FALSE
5409	1	4	hypothetical protein	25	FALSE
5417	1	1	hypothetical protein	100	FALSE
542	2	5	aldo/keto reductase	40	FALSE
5428	1	2	hypothetical protein	50	FALSE
543	1	12	transcriptional regulator%2C MucR family	8.33333	FALSE
5453	1	4	GCN5-related N-acetyltransferase	25	FALSE
546	1	7	putative cyclase	14.2857	FALSE
5471	1	1	P-type conjugative transfer ATPase TrbB	100	FALSE
5483	1	3	Protein tas	33.3333	FALSE
5496	1	3	hypothetical protein	33.3333	FALSE
5498	1	2	hypothetical protein	50	FALSE
5499	1	2	hypothetical protein	50	FALSE
5503	1	1	hypothetical protein	100	FALSE
5504	1	1	conserved hypothetical protein	100	FALSE
5508	1	1	DeoR family transcripitonal regulator	100	FALSE
5524	1	1	hypothetical protein	100	FALSE
5556	1	3	TonB-dependent receptor	33.3333	FALSE
558	1	4	alkaline phosphatase	25	FALSE
5588	1	2	protein of unknown function DUF559	50	FALSE
5590	1	2	betaine-aldehyde dehydrogenase	50	FALSE
5600	1	1	glutamate:proton symporter	100	FALSE
5601	1	4	transcriptional regulator%2C LacI family	25	FALSE
5610	2	4	tryptophan halogenase	50	FALSE
5669	1	1	TonB dependent receptor	100	FALSE
5688	1	1	3-hydroxyacyl-CoA dehydrogenase	100	FALSE
571	3	7	protein of unknown function DUF839	42.8571	FALSE
573	1	11	Ferritin and Dps	9.09091	FALSE
575	1	17	Cobalt chelatase%2C CobT subunit	5.88235	FALSE
5754	1	2	hypothetical protein	50	FALSE
5755	1	2	hypothetical protein	50	FALSE
5756	1	2	hypothetical protein	50	FALSE
5757	1	2	hypothetical protein	50	FALSE
576	1	17	hydrogenobyrinic acid a%2Cc-diamide cobaltochelatase	5.88235	FALSE
5773	1	7	glutathione-dependent formaldehyde-activating%2C GFA	14.2857	FALSE
578	2	17	heat shock protein DnaJ-like protein	11.7647	FALSE
5791	2	4	hypothetical protein	50	FALSE
5792	3	9	hypothetical protein	33.3333	FALSE
5794	1	1	hypothetical protein	100	FALSE
5795	1	1	hypothetical protein	100	FALSE
58	1	10	(2Fe-2S)-binding	10	FALSE
5802	1	2	Cyclolysin secretion/processing ATP-binding protein CyaB	50	FALSE
5815	1	3	carboxylesterase	33.3333	FALSE
5828	1	10	RNA-binding S4	10	FALSE
5829	1	4	protein of unknown function DUF427	25	FALSE
5835	1	5	hypothetical protein	20	FALSE
5846	1	2	hypothetical protein	50	FALSE
5847	1	1	TetR family transcriptional regulator	100	FALSE
5849	1	1	conjugal transfer protein TraF	100	FALSE
5850	1	1	hypothetical protein	100	FALSE
5851	1	1	hypothetical protein	100	FALSE
586	1	6	TonB-dependent receptor	16.6667	FALSE
587	1	3	major facilitator superfamily MFS_1	33.3333	FALSE
588	1	6	MFS transporter	16.6667	FALSE
5885	1	1	hypothetical protein	100	FALSE
5886	4	7	short-chain dehydrogenase/reductase SDR	57.1429	FALSE
589	1	16	bacterial peptide chain release factor 3 (bRF-3)	6.25	FALSE
5899	1	1	protein of unknown function DUF736	100	FALSE
59	1	6	Extradiol ring-cleavage dioxygenase%2C class III enzyme%2C subunit B	16.6667	FALSE
590	1	6	conserved hypothetical protein	16.6667	FALSE
591	3	17	phenylalanyl-tRNA synthetase beta subunit	17.6471	FALSE
5915	1	1	hypothetical protein	100	FALSE
592	2	17	phenylalanyl-tRNA synthetase%2C alpha subunit	11.7647	FALSE
593	3	12	Lysine exporter protein (LYSE/YGGA)	25	FALSE
5939	1	3	hypothetical protein	33.3333	FALSE
595	1	17	LSU ribosomal protein L20P	5.88235	FALSE
596	1	17	LSU ribosomal protein L35P	5.88235	FALSE
5961	1	1	hypothetical protein	100	FALSE
597	1	6	AsmA family protein	16.6667	FALSE
5975	1	2	hypothetical protein	50	FALSE
5985	1	1	hypothetical protein	100	FALSE
5987	1	2	hypothetical protein	50	FALSE
599	1	16	Histidinol-phosphate phosphatase%2C putative%2C inositol monophosphatase	6.25	FALSE
5998	2	7	hypothetical protein	28.5714	FALSE
6002	1	1	hypothetical protein	100	FALSE
6005	5	5	hypothetical protein	100	FALSE
605	1	17	porphobilinogen deaminase	5.88235	FALSE
606	1	17	Glycerol-3-phosphate dehydrogenase (NAD(P)+)	5.88235	FALSE
6063	1	1	hypothetical protein	100	FALSE
6081	1	5	hypothetical protein	20	FALSE
6088	1	7	succinate semialdehyde dehydrogenase	14.2857	FALSE
6101	1	1	hypothetical protein	100	FALSE
6127	1	2	hypothetical protein	50	FALSE
6128	1	1	transcriptional regulator	100	FALSE
6136	1	2	putative diguanylate cyclase	50	FALSE
615	1	17	Fmu (Sun)	5.88235	FALSE
6152	1	3	Lytic transglycosylase%2C catalytic	33.3333	FALSE
6170	1	3	TonB-dependent receptor	33.3333	FALSE
6195	1	1	HIT family hydrolase	100	FALSE
6240	2	10	flagellar basal body FlaE domain protein	20	FALSE
6255	1	2	lytic transglycosylase%2C catalytic	50	FALSE
6257	1	2	transcriptional regulator%2C MarR family	50	FALSE
63	1	17	lysyl-tRNA synthetase	5.88235	FALSE
6302	1	7	dienelactone hydrolase	14.2857	FALSE
6304	1	1	glycerol-3-phosphate dehydrogenase	100	FALSE
6331	1	1	GrpE protein	100	FALSE
6352	1	1	3-oxoacyl-ACP reductase	100	FALSE
6358	1	2	5-oxoprolinase (ATP-hydrolyzing)	50	FALSE
6365	1	1	Conjugal transfer protein TrbC	100	FALSE
638	5	17	ATP phosphoribosyltransferase (homohexameric)	29.4118	FALSE
639	5	17	histidinol dehydrogenase	29.4118	FALSE
6399	1	1	hypothetical protein	100	FALSE
640	5	17	NusB antitermination factor	29.4118	FALSE
641	5	17	thiamine-monophosphate kinase	29.4118	FALSE
6419	1	4	conjugal transfer protein TrbC	25	FALSE
6422	1	1	hypothetical protein	100	FALSE
6437	1	1	hypothetical protein	100	FALSE
6440	1	2	hypothetical protein	50	FALSE
6461	1	4	alpha/beta hydrolase fold	25	FALSE
6474	1	1	hypothetical protein	100	FALSE
6486	1	3	conserved hypothetical protein	33.3333	FALSE
6574	1	1	hypothetical protein	100	FALSE
6575	1	1	bacteriochlorophyll/chlorophyll a synthase	100	FALSE
6576	1	1	hypothetical protein	100	FALSE
6577	1	1	hypothetical protein	100	FALSE
6578	1	1	hypothetical protein	100	FALSE
6597	1	1	hypothetical protein	100	FALSE
6599	1	1	hypothetical protein	100	FALSE
6613	1	1	hypothetical protein	100	FALSE
6619	1	2	hypothetical protein	50	FALSE
6660	2	3	Excinuclease ABC%2C C subunit-like protein	66.6667	FALSE
6716	1	16	response regulator receiver protein	6.25	FALSE
6726	2	2	Tetratricopeptide TPR_2 repeat protein	100	FALSE
6751	1	1	hypothetical protein	100	FALSE
677	4	17	aminotransferase	23.5294	FALSE
6785	1	1	hypothetical protein	100	FALSE
6791	2	4	Aspartyl/Asparaginyl beta-hydroxylase	50	FALSE
6809	1	3	Endoribonuclease L-PSP	33.3333	FALSE
681	4	10	dethiobiotin synthase	40	FALSE
682	2	17	8-amino-7-oxononanoate synthase	11.7647	FALSE
6861	1	6	transcriptional regulator%2C LysR family	16.6667	FALSE
687	3	7	band 7 protein	42.8571	FALSE
688	3	7	protein of unknown function DUF1449	42.8571	FALSE
6891	2	5	diguanylate cyclase/phosphodiesterase	40	FALSE
690	1	17	LSU ribosomal protein L17P	5.88235	FALSE
6902	1	1	hypothetical protein	100	FALSE
691	1	17	DNA-directed RNA polymerase%2C alpha subunit	5.88235	FALSE
692	1	17	SSU ribosomal protein S11P	5.88235	FALSE
693	1	17	SSU ribosomal protein S13P	5.88235	FALSE
6935	2	1	hypothetical protein	200	FALSE
6944	1	1	hypothetical protein	100	FALSE
695	1	17	protein-export membrane protein SecD	5.88235	FALSE
696	1	17	protein translocase subunit secF	5.88235	FALSE
6966	1	1	hypothetical protein	100	FALSE
7008	1	5	Carboxymethylenebutenolidase	20	FALSE
7010	1	1	hypothetical protein	100	FALSE
7036	1	1	hypothetical protein	100	FALSE
7047	3	3	TonB-dependent receptor	100	FALSE
7057	1	1	Conjugal transfer protein	100	FALSE
7073	1	1	protein of unknown function DUF736	100	FALSE
709	1	17	LSU ribosomal protein L2P	5.88235	FALSE
7090	1	6	aldehyde dehydrogenase	16.6667	FALSE
710	1	17	SSU ribosomal protein S19P	5.88235	FALSE
711	1	17	LSU ribosomal protein L22P	5.88235	FALSE
7114	1	1	hypothetical protein	100	FALSE
712	1	17	SSU ribosomal protein S3P	5.88235	FALSE
713	1	17	LSU ribosomal protein L16P	5.88235	FALSE
7136	1	5	bacterial translation initiation factor 1 (bIF-1)	20	FALSE
714	1	17	LSU ribosomal protein L29P	5.88235	FALSE
7141	1	2	hypothetical protein	50	FALSE
715	1	17	SSU ribosomal protein S17P	5.88235	FALSE
716	1	17	LSU ribosomal protein L14P	5.88235	FALSE
717	1	17	LSU ribosomal protein L24P	5.88235	FALSE
718	1	17	LSU ribosomal protein L5P	5.88235	FALSE
7182	1	10	Lysine exporter protein (LYSE/YGGA)	10	FALSE
719	1	17	SSU ribosomal protein S14P	5.88235	FALSE
72	1	16	glycerophosphoryl diester phosphodiesterase	6.25	FALSE
720	1	17	SSU ribosomal protein S8P	5.88235	FALSE
721	1	17	LSU ribosomal protein L6P	5.88235	FALSE
722	1	17	LSU ribosomal protein L18P	5.88235	FALSE
723	2	17	LSU ribosomal protein L30P	11.7647	FALSE
7233	1	1	transcriptional regulator	100	FALSE
724	2	17	LSU ribosomal protein L15P	11.7647	FALSE
725	2	17	protein translocase subunit secY/sec61 alpha	11.7647	FALSE
7252	1	1	hypothetical protein	100	FALSE
7253	1	1	hypothetical protein	100	FALSE
726	2	17	Adenylate kinase	11.7647	FALSE
728	1	17	GTP-binding protein LepA	5.88235	FALSE
7281	1	9	ABC transporter related	11.1111	FALSE
7285	1	2	Acyl-CoA dehydrogenase%2C type 2%2C C-terminal domain	50	FALSE
729	2	17	aspartyl-tRNA synthetase	11.7647	FALSE
73	1	9	conserved hypothetical protein	11.1111	FALSE
7307	1	1	secretion protein HlyD	100	FALSE
7309	1	1	hypothetical protein	100	FALSE
731	1	13	protein of unknown function DUF344	7.69231	FALSE
732	1	16	recA protein	6.25	FALSE
7325	1	1	hypothetical protein	100	FALSE
733	1	8	response regulator receiver protein	12.5	FALSE
734	1	17	multi-sensor hybrid histidine kinase	5.88235	FALSE
7341	1	1	Carboxylesterase%2C type B	100	FALSE
735	1	9	conserved hypothetical protein	11.1111	FALSE
7356	1	1	ribosomal protein S9	100	FALSE
736	1	17	SsrA-binding protein	5.88235	FALSE
7366	1	4	hypothetical protein	25	FALSE
7367	1	4	transcriptional regulator%2C ArsR family	25	FALSE
7389	1	1	TonB-dependent receptor	100	FALSE
74	1	17	Ribonucleoside-diphosphate reductase	5.88235	FALSE
741	2	4	short-chain dehydrogenase/reductase SDR	50	FALSE
7418	1	7	hypothetical protein	14.2857	FALSE
742	1	3	glucose-methanol-choline oxidoreductase	33.3333	FALSE
7441	1	1	hypothetical protein	100	FALSE
7457	1	9	Undecaprenyl-phosphate galactosephosphotransferase	11.1111	FALSE
7458	1	7	ribosomal large subunit pseudouridine synthase E	14.2857	FALSE
7469	1	1	superoxide dismutase	100	FALSE
747	3	15	protein of unknown function DUF490	20	FALSE
7472	1	2	hypothetical protein	50	FALSE
7475	1	2	GntR family transcriptional regulator	50	FALSE
748	3	15	surface antigen (D15)	20	FALSE
75	1	17	Ribonucleoside-diphosphate reductase	5.88235	FALSE
7507	1	1	heat shock protein DnaJ-like protein	100	FALSE
753	6	13	Pirin-like protein	46.1538	FALSE
7554	1	3	AMP-dependent synthetase and ligase	33.3333	FALSE
7563	2	5	type II secretion system protein E	40	FALSE
758	5	16	protein tyrosine phosphatase	31.25	FALSE
7586	1	1	hypothetical protein	100	FALSE
7597	1	1	hypothetical protein	100	FALSE
76	1	17	fumarase	5.88235	FALSE
762	1	10	conserved hypothetical protein	10	FALSE
7642	1	1	hypothetical protein	100	FALSE
7665	1	7	Uracil-DNA glycosylase superfamily	14.2857	FALSE
7677	1	3	ribosomal protein S16	33.3333	FALSE
768	2	6	5-oxoprolinase (ATP-hydrolyzing)	33.3333	FALSE
769	1	17	SSU ribosomal protein S21P	5.88235	FALSE
77	3	7	TonB-dependent receptor	42.8571	FALSE
770	1	10	peptidylprolyl isomerase%2C FKBP-type	10	FALSE
772	2	17	signal peptidase I. Serine peptidase. MEROPS family S26A	11.7647	FALSE
7723	1	1	hypothetical protein	100	FALSE
773	2	17	holo-(acyl-carrier-protein) synthase	11.7647	FALSE
774	3	17	pyridoxal phosphate biosynthetic protein PdxJ	17.6471	FALSE
775	3	10	Cytochrome-c oxidase	30	FALSE
776	3	10	cytochrome c oxidase assembly protein CtaG/Cox11	30	FALSE
7769	1	9	MCP methyltransferase%2C CheR-type	11.1111	FALSE
777	3	10	cytochrome c oxidase%2C subunit III	30	FALSE
778	2	10	SurF1 family protein	20	FALSE
779	1	17	L-threonine synthase	5.88235	FALSE
780	1	17	SAM-dependent methyltransferase	5.88235	FALSE
7801	1	10	RND efflux system%2C outer membrane lipoprotein%2C NodT family	10	FALSE
782	1	14	glutamine cyclotransferase	7.14286	FALSE
7837	2	15	flagellar basal-body rod protein FlgB	13.3333	FALSE
7907	4	16	Flagellar basal-body rod FlgF	25	FALSE
7929	1	1	hypothetical protein	100	FALSE
7951	2	3	short-chain dehydrogenase/reductase SDR	66.6667	FALSE
7958	1	1	conserved hypothetical protein	100	FALSE
7964	1	2	conserved hypothetical protein	50	FALSE
7968	1	1	protein of unknown function DUF736	100	FALSE
797	1	17	imidazole glycerol phosphate synthase subunit hisH	5.88235	FALSE
7975	1	7	conserved hypothetical protein	14.2857	FALSE
799	1	17	protein of unknown function DUF1321	5.88235	FALSE
804	1	3	transcriptional regulator%2C Crp/Fnr family	33.3333	FALSE
8064	4	5	transcriptional regulator%2C LysR family	80	FALSE
807	1	4	OmpW	25	FALSE
808	5	13	oxygen-independent coproporphyrinogen III oxidase	38.4615	FALSE
8115	1	2	Amidase	50	FALSE
812	2	11	RND efflux system%2C outer membrane lipoprotein%2C NodT family	18.1818	FALSE
813	2	11	efflux transporter%2C RND family%2C MFP subunit	18.1818	FALSE
814	2	10	acriflavin resistance protein	20	FALSE
8147	4	6	Antibiotic biosynthesis monooxygenase	66.6667	FALSE
815	2	5	transcriptional regulator%2C LysR family	40	FALSE
8177	1	1	TonB-dependent receptor	100	FALSE
818	2	6	Amidohydrolase 3	33.3333	FALSE
8199	1	9	Integral membrane protein TerC	11.1111	FALSE
8201	1	6	Integral membrane protein TerC	16.6667	FALSE
8205	2	7	Isoprenylcysteine carboxyl methyltransferase	28.5714	FALSE
8206	1	9	phospholipase D/Transphosphatidylase	11.1111	FALSE
8207	2	7	Chromosome segregation protein SMC	28.5714	FALSE
8209	1	9	Fusaric acid resistance protein conserved region	11.1111	FALSE
8220	2	11	protein of unknown function DUF125%2C transmembrane	18.1818	FALSE
8226	1	1	hypothetical protein	100	FALSE
8250	1	5	protein of unknown function DUF847	20	FALSE
8266	1	2	cytochrome oxidase maturation protein%2C cbb3-type	50	FALSE
827	1	1	hypothetical protein	100	FALSE
8272	1	1	prevent-host-death protein	100	FALSE
8273	1	1	addiction module protein	100	FALSE
8295	2	5	hypothetical protein	40	FALSE
8296	1	6	transcription factor jumonji%2C JmjC	16.6667	FALSE
8299	2	16	OmpA/MotB	12.5	FALSE
830	1	3	galactose 1-dehydrogenase	33.3333	FALSE
8301	2	16	flagellar motor protein	12.5	FALSE
8305	1	13	flagellin-like protein	7.69231	FALSE
8310	1	15	response regulator receiver modulated CheB methylesterase	6.66667	FALSE
8311	1	2	hypothetical protein	50	FALSE
8318	1	10	glycosyl transferase%2C group 1	10	FALSE
8319	1	9	glycosyl transferase%2C group 1	11.1111	FALSE
832	1	4	glucose/galactose transporter	25	FALSE
8320	1	9	transcriptional regulator%2C XRE family	11.1111	FALSE
8324	2	9	hypothetical protein	22.2222	FALSE
8325	1	4	Methyltransferase type 11	25	FALSE
8328	1	4	major facilitator superfamily MFS_1	25	FALSE
8329	1	4	alpha-glucosidase	25	FALSE
833	1	12	Aldose 1-epimerase	8.33333	FALSE
8330	2	4	alpha amylase%2C catalytic region	50	FALSE
8332	1	2	fructose 1%2C6-bisphosphatase	50	FALSE
8335	1	13	rare lipoprotein A	7.69231	FALSE
8339	4	6	protein of unknown function DUF264	66.6667	TRUE
8340	4	6	Phage portal protein%2C HK97	66.6667	TRUE
8341	4	6	hypothetical protein	66.6667	TRUE
8342	4	6	prohead peptidase. Unknown type peptidase. MEROPS family U35	66.6667	TRUE
8343	5	6	Phage major tail protein%2C TP901-1	83.3333	TRUE
8344	5	6	hypothetical protein	83.3333	FALSE
8345	4	6	conserved hypothetical protein	66.6667	FALSE
8346	4	6	conserved hypothetical protein	66.6667	TRUE
8347	2	6	Phage conserved hypothetical protein BR0599	33.3333	FALSE
8348	1	4	hypothetical protein	25	FALSE
8349	2	5	hypothetical protein	40	FALSE
8359	1	7	peptidase S8 and S53%2C subtilisin%2C kexin%2C sedolisin	14.2857	FALSE
8360	1	7	putative transmembrane anti-sigma factor	14.2857	FALSE
8365	1	6	conserved hypothetical protein	16.6667	FALSE
8367	1	9	hypothetical protein	11.1111	FALSE
8368	1	5	conserved hypothetical protein	20	FALSE
8369	1	9	polysaccharide deacetylase	11.1111	FALSE
8370	1	9	conserved hypothetical protein	11.1111	FALSE
8371	1	9	glycosyl transferase%2C group 1	11.1111	FALSE
8372	1	7	ABC transporter related	14.2857	FALSE
8376	1	9	glycosyl transferase%2C group 1	11.1111	FALSE
8383	5	7	Putative ParB-like nuclease	71.4286	FALSE
8386	2	11	Secretion chaperone CsaA	18.1818	FALSE
8388	1	1	hypothetical protein	100	FALSE
8389	1	5	molybdenum cofactor biosysynthesis protein	20	FALSE
8397	1	4	hypothetical protein	25	FALSE
8407	1	4	hypothetical protein	25	FALSE
8412	1	6	hypothetical protein	16.6667	FALSE
8413	1	5	conserved hypothetical protein	20	FALSE
8414	1	6	TadE-like protein	16.6667	FALSE
8431	2	9	protein of unknown function DUF952	22.2222	FALSE
8442	2	9	hypothetical protein	22.2222	FALSE
8462	1	9	type II secretion system protein	11.1111	FALSE
8463	1	6	asparaginase	16.6667	FALSE
8469	1	8	type II secretion system protein E	12.5	FALSE
8473	1	3	thioredoxin	33.3333	FALSE
8475	1	4	Rieske (2Fe-2S) domain protein	25	FALSE
8483	1	1	cell wall hydrolase	100	FALSE
8487	3	7	protein of unknown function DUF1272	42.8571	FALSE
8488	1	8	OmpA/MotB	12.5	FALSE
8493	1	3	hypothetical protein	33.3333	FALSE
8496	1	9	glycosyl transferase%2C group 1	11.1111	FALSE
8497	1	8	hypothetical protein	12.5	FALSE
8500	1	5	pilus assembly protein PilZ	20	FALSE
8515	1	14	Endothelin-converting enzyme 1	7.14286	FALSE
8531	2	2	membrane-like protein	100	FALSE
8532	2	2	Tetratricopeptide TPR_4	100	FALSE
8533	2	2	type II secretion system protein	100	FALSE
8534	2	2	type II secretion system protein	100	FALSE
8535	2	2	response regulator receiver protein	100	FALSE
8536	1	2	type II and III secretion system protein	50	FALSE
8537	1	2	Flp pilus assembly protein CpaB-like protein	50	FALSE
8539	1	6	cytochrome c oxidase%2C cbb3-type%2C subunit I	16.6667	FALSE
8540	1	7	cytochrome c oxidase%2C cbb3-type%2C subunit II	14.2857	FALSE
8541	1	5	Cbb3-type cytochrome oxidase component	20	FALSE
8542	1	5	cytochrome c oxidase%2C cbb3-type%2C subunit III	20	FALSE
8543	1	5	4Fe-4S ferredoxin%2C iron-sulfur binding	20	FALSE
8591	1	3	hypothetical protein	33.3333	FALSE
8635	1	1	3-phenylpropanoate dioxygenase	100	FALSE
8656	1	2	gluconolactonase	50	FALSE
8674	2	7	transcriptional regulator%2C LysR family	28.5714	FALSE
8694	1	4	CBS domain containing protein	25	FALSE
8707	1	2	mechanosensitive ion channel protein MscS	50	FALSE
8720	1	3	hypothetical protein	33.3333	FALSE
[truncated: 107 more rows]

## Sheet: Caulobacterales
Table S2: For each gene (column 1) the number of homologues was determined in this order (column 3) and the number of these homologues present in GC skew peaks was stated (column 2). Only genes were considered that have at least one homologue in GC skew peaks. Then the percentage at which a gene family is conserved in GC skew peaks was calculated (c5). The automatic labeling of the genes from NCB…
Internal proteinID	Nr of orthologs in GC skew peaks	Nr of orthologs	Description	Percentage ((100/Nr of orthologs)*Nr of orthologs in GC skew peaks)	GTA
133	3	4	phage capsid protein	75	TRUE
134	3	4	hypothetical protein	75	FALSE
135	3	4	hypothetical protein	75	FALSE
136	3	4	phage major tail protein%2C TP901-1 family	75	FALSE
137	3	3	phage tail tape measure protein	100	FALSE
204	3	4	rhomboid family intramembrane serine protease	75	FALSE
206	3	4	inosine-5-monophosphate dehydrogenase	75	FALSE
2521	3	3	amino acid permease	100	FALSE
679	3	4	NADH-quinone oxidoreductase subunit L	75	FALSE
1129	2	4	crossover junction endodeoxyribonuclease RuvA	50	FALSE
113	2	4	carbamoyl phosphate synthase small subunit	50	FALSE
1130	2	4	aspartate carbamoyltransferase	50	FALSE
1131	2	4	dihydroorotase	50	FALSE
1132	2	4	glycerol-3-phosphate acyltransferase	50	FALSE
116	2	4	HAD family hydrolase	50	FALSE
1200	2	4	Hsp33 family molecular chaperone	50	FALSE
130	2	4	phage portal protein	50	FALSE
131	2	4	hypothetical protein	50	FALSE
132	2	4	protease	50	TRUE
139	2	4	glycoside hydrolase family 24	50	TRUE
140	2	4	hypothetical protein	50	TRUE
1484	2	4	4-hydroxy-3-methylbut-2-en-1-yl diphosphate synthase	50	FALSE
1485	2	4	hypothetical protein	50	FALSE
1486	2	4	phosphoenolpyruvate--protein phosphotransferase	50	FALSE
1785	2	3	phosphatidic acid phosphatase	66.6667	FALSE
1845	2	4	phosphate regulon transcriptional regulatory protein PhoB	50	FALSE
1846	2	4	phosphate transport system regulatory protein PhoU	50	FALSE
1847	2	4	phosphate ABC transporter%2C permease protein PstA	50	FALSE
1848	2	4	phosphate ABC transporter permease subunit PstC	50	FALSE
1849	2	4	ATPase	50	FALSE
1954	2	3	glutathione S-transferase	66.6667	FALSE
202	2	3	transcriptional regulator	66.6667	FALSE
203	2	3	holdfast attachment protein HfaA	66.6667	FALSE
2074	2	4	molecular chaperone DnaK	50	FALSE
2093	2	4	DNA polymerase III subunit delta	50	FALSE
2094	2	4	hypothetical protein	50	FALSE
2187	2	4	cation transporter	50	FALSE
2189	2	4	tRNA epoxyqueuosine(34) reductase QueG	50	FALSE
2190	2	4	peptidylprolyl isomerase	50	FALSE
2191	2	4	threonine ammonia-lyase	50	FALSE
2218	2	4	undecaprenyl-diphosphatase	50	FALSE
2669	2	4	biotin--[acetyl-CoA-carboxylase] ligase	50	FALSE
2741	2	4	phosphate ABC transporter ATP-binding protein	50	FALSE
2756	2	4	alkylated DNA repair dioxygenase	50	FALSE
2762	2	4	glutathione S-transferase	50	FALSE
2923	2	4	DNA protecting protein DprA	50	FALSE
2969	2	4	glutathione S-transferase	50	FALSE
3229	2	3	TonB-dependent receptor	66.6667	FALSE
3426	2	4	DNA-packaging protein	50	FALSE
418	2	4	aspartate racemase	50	FALSE
4908	2	3	phage tail assembly chaperone	66.6667	FALSE
5279	2	2	hypothetical protein	100	FALSE
6155	2	2	S9 family peptidase	100	FALSE
6404	2	3	phage head-tail adapter protein	66.6667	FALSE
661	2	4	ATP-dependent protease ATP-binding subunit ClpX	50	FALSE
676	2	4	NADH-quinone oxidoreductase subunit I	50	FALSE
677	2	4	NADH:ubiquinone oxidoreductase subunit J	50	FALSE
678	2	4	NADH-quinone oxidoreductase subunit K	50	FALSE
680	2	4	NADH-quinone oxidoreductase subunit M	50	FALSE
681	2	4	NADH-quinone oxidoreductase subunit N	50	FALSE
682	2	4	pantothenate kinase	50	FALSE
683	2	4	MBL fold metallo-hydrolase	50	FALSE
73	2	4	carbamoyl phosphate synthase large subunit	50	FALSE
7368	2	2	IS5/IS1182 family transposase	100	FALSE
8294	2	3	hypothetical protein	66.6667	FALSE
8423	2	3	hypothetical protein	66.6667	FALSE
1012	1	4	adenylate kinase	25	FALSE
1013	1	4	preprotein translocase subunit SecY	25	FALSE
1014	1	4	50S ribosomal protein L15	25	FALSE
1015	1	4	50S ribosomal protein L30	25	FALSE
1016	1	4	30S ribosomal protein S5	25	FALSE
1017	1	4	50S ribosomal protein L18	25	FALSE
1018	1	4	50S ribosomal protein L6	25	FALSE
1019	1	4	30S ribosomal protein S8	25	FALSE
1020	1	4	30S ribosomal protein S14	25	FALSE
1021	1	4	50S ribosomal protein L5	25	FALSE
1022	1	4	50S ribosomal protein L24	25	FALSE
1023	1	4	50S ribosomal protein L14	25	FALSE
1024	1	4	30S ribosomal protein S17	25	FALSE
1025	1	4	50S ribosomal protein L29	25	FALSE
1026	1	4	50S ribosomal protein L16	25	FALSE
1027	1	4	30S ribosomal protein S3	25	FALSE
1028	1	4	50S ribosomal protein L22	25	FALSE
1029	1	4	30S ribosomal protein S19	25	FALSE
1030	1	4	50S ribosomal protein L2	25	FALSE
1045	1	2	alpha/beta hydrolase	50	FALSE
1069	1	4	SsrA-binding protein	25	FALSE
1070	1	4	4-hydroxy-tetrahydrodipicolinate synthase	25	FALSE
1110	1	3	glucose-1-phosphate thymidylyltransferase	33.3333	FALSE
1126	1	4	aspartyl/glutamyl-tRNA amidotransferase subunit B	25	FALSE
1127	1	4	aspartyl/glutamyl-tRNA amidotransferase subunit A	25	FALSE
1128	1	4	asparaginyl/glutamyl-tRNA amidotransferase subunit C	25	FALSE
1133	1	4	DNA topoisomerase I	25	FALSE
1178	1	4	antioxidant AhpC	25	FALSE
1179	1	4	argininosuccinate lyase	25	FALSE
1181	1	4	diaminopimelate decarboxylase	25	FALSE
1182	1	4	hypoxanthine phosphoribosyltransferase	25	FALSE
1183	1	3	hypothetical protein	33.3333	FALSE
1185	1	4	cell division protein	25	FALSE
1186	1	4	hypothetical protein	25	FALSE
1187	1	4	acyl-phosphate glycerol 3-phosphate acyltransferase	25	FALSE
1191	1	4	histidinol-phosphate transaminase	25	FALSE
1195	1	4	polysaccharide biosynthesis protein GumN	25	FALSE
1196	1	2	transcriptional regulator	50	FALSE
1197	1	4	2-deoxycytidine 5-triphosphate deaminase	25	FALSE
1198	1	1	O-succinylhomoserine sulfhydrylase	100	FALSE
1199	1	4	Co2+/Mg2+ efflux protein ApaG	25	FALSE
1201	1	4	ornithine carbamoyltransferase	25	FALSE
1202	1	4	acetylornithine transaminase	25	FALSE
1244	1	4	long-chain-acyl-CoA synthetase	25	FALSE
1247	1	4	ribose 5-phosphate isomerase A	25	FALSE
1248	1	4	UDP-N-acetylglucosamine diphosphorylase/glucosamine-1-phosphate N-acetyltransferase	25	FALSE
1249	1	4	phosphoglycolate phosphatase%2C bacterial	25	FALSE
1277	1	3	DNA gyrase inhibitor YacG	33.3333	FALSE
1278	1	4	RNA-binding protein	25	FALSE
1279	1	4	septum formation protein Maf	25	FALSE
1280	1	4	translation initiation factor IF-1	25	FALSE
1282	1	4	hypothetical protein	25	FALSE
1284	1	4	hypothetical protein	25	FALSE
1285	1	4	UDP-N-acetylglucosamine 1-carboxyvinyltransferase	25	FALSE
1286	1	1	MFS transporter	100	FALSE
1316	1	4	peptidase M28	25	FALSE
1336	1	4	diguanylate phosphodiesterase	25	FALSE
138	1	1	DUF805 domain-containing protein	100	FALSE
1392	1	3	hypothetical protein	33.3333	FALSE
1393	1	1	TetR/AcrR family transcriptional regulator	100	FALSE
1394	1	1	TonB-dependent receptor	100	FALSE
1429	1	4	ribokinase	25	FALSE
1430	1	4	MucR family transcriptional regulator	25	FALSE
1431	1	4	hypothetical protein	25	FALSE
1438	1	4	peptidase S9	25	FALSE
1439	1	3	N-acetyltransferase	33.3333	FALSE
1445	1	3	MBL fold metallo-hydrolase	33.3333	FALSE
1462	1	4	hypothetical protein	25	FALSE
1463	1	2	hypothetical protein	50	FALSE
1464	1	4	flagellar hook capping protein	25	FALSE
1473	1	4	ATP-dependent chaperone ClpB	25	FALSE
1474	1	4	protein-(glutamine-N5) methyltransferase%2C release factor-specific	25	FALSE
1478	1	4	GCN5 family acetyltransferase	25	FALSE
1481	1	4	peptide chain release factor 1	25	FALSE
1483	1	1	hypothetical protein	100	FALSE
1487	1	3	multidrug DMT transporter permease	33.3333	FALSE
1489	1	4	aspartate kinase	25	FALSE
1491	1	4	bifunctional 3-demethylubiquinol 3-O-methyltransferase/2-polyprenyl-6-hydroxyphenol methylase	25	FALSE
1502	1	4	amidohydrolase	25	FALSE
1503	1	4	hypothetical protein	25	FALSE
1517	1	4	efflux transporter periplasmic adaptor subunit	25	FALSE
1518	1	3	RND transporter	33.3333	FALSE
1519	1	3	RND transporter	33.3333	FALSE
1520	1	4	ArsR family transcriptional regulator	25	FALSE
1521	1	4	bifunctional proline dehydrogenase/L-glutamate gamma-semialdehyde dehydrogenase	25	FALSE
1522	1	1	mannanase	100	FALSE
1523	1	1	carboxylesterase/lipase family protein	100	FALSE
1540	1	4	acyl-CoA dehydrogenase	25	FALSE
1541	1	4	cysteine methyltransferase	25	FALSE
1555	1	3	amidohydrolase	33.3333	FALSE
1590	1	1	transcriptional regulator	100	FALSE
1624	1	3	acriflavine resistance protein B	33.3333	FALSE
1648	1	4	cell division protein FtsH	25	FALSE
1649	1	4	tRNA lysidine(34) synthetase TilS	25	FALSE
1650	1	4	tol-pal system protein	25	FALSE
1651	1	1	peptidoglycan-associated lipoprotein Pal	100	FALSE
1653	1	2	hypothetical protein	50	FALSE
1654	1	4	protein TolR	25	FALSE
1656	1	4	protein TolQ	25	FALSE
1663	1	4	metallophosphoesterase	25	FALSE
1664	1	4	5-formyltetrahydrofolate cyclo-ligase	25	FALSE
1666	1	4	cell division protein ZapA	25	FALSE
169	1	1	amidohydrolase family protein	100	FALSE
1729	1	4	selenoprotein O	25	FALSE
1730	1	4	TonB-dependent receptor	25	FALSE
1743	1	4	poly-A polymerase	25	FALSE
1744	1	4	coenzyme A pyrophosphatase	25	FALSE
1745	1	4	hypothetical protein	25	FALSE
1746	1	4	GNAT family acetyltransferase	25	FALSE
1755	1	4	MBL fold metallo-hydrolase	25	FALSE
1768	1	4	hypothetical protein	25	FALSE
1769	1	3	DsbA family protein	33.3333	FALSE
177	1	3	hypothetical protein	33.3333	FALSE
1770	1	3	thioredoxin	33.3333	FALSE
1771	1	4	chromosome segregation protein SMC	25	FALSE
1805	1	4	dihydrolipoamide succinyltransferase	25	FALSE
1806	1	4	2-oxoglutarate dehydrogenase E1 component	25	FALSE
1807	1	4	succinate--CoA ligase subunit alpha	25	FALSE
1808	1	4	succinate--CoA ligase subunit beta	25	FALSE
1809	1	3	MFS transporter	33.3333	FALSE
1813	1	1	dioxygenase	100	FALSE
1829	1	4	glutamate 5-kinase	25	FALSE
1843	1	4	aminoglycoside phosphotransferase	25	FALSE
1916	1	4	N-carbamoylputrescine amidase	25	FALSE
1917	1	4	agmatine deiminase	25	FALSE
1919	1	3	succinyl-CoA--3-ketoacid-CoA transferase	33.3333	FALSE
1920	1	4	succinyl-CoA--3-ketoacid-CoA transferase	25	FALSE
1928	1	4	3-isopropylmalate dehydratase small subunit	25	FALSE
1932	1	3	long-chain fatty acid--CoA ligase	33.3333	FALSE
1933	1	1	N-acetyltransferase	100	FALSE
194	1	4	peptidase M16	25	FALSE
1948	1	4	nucleotide exchange factor GrpE	25	FALSE
1949	1	4	heat-inducible transcriptional repressor HrcA	25	FALSE
1950	1	4	ribonuclease PH	25	FALSE
1996	1	3	glycosyl transferase	33.3333	FALSE
2008	1	4	lysine--tRNA ligase	25	FALSE
2009	1	1	hypothetical protein	100	FALSE
201	1	2	hypothetical protein	50	FALSE
2010	1	4	peptidase S24	25	FALSE
2011	1	4	transcriptional regulator	25	FALSE
2012	1	4	acyl-CoA dehydrogenase	25	FALSE
2013	1	4	acyl-CoA dehydrogenase	25	FALSE
2014	1	1	hypothetical protein	100	FALSE
2015	1	4	acetyl-CoA acetyltransferase	25	FALSE
2019	1	4	hypothetical protein	25	FALSE
2020	1	4	hydroxymethylbilane synthase	25	FALSE
2021	1	4	tRNA N6-adenosine(37)-threonylcarbamoyltransferase complex transferase subunit TsaD	25	FALSE
2022	1	4	glycerol-3-phosphate dehydrogenase	25	FALSE
2054	1	4	polyribonucleotide nucleotidyltransferase	25	FALSE
2055	1	3	ribonuclease	33.3333	FALSE
207	1	1	cold-shock protein	100	FALSE
2072	1	4	DNA mismatch repair protein MutS	25	FALSE
2073	1	4	molecular chaperone DnaJ	25	FALSE
2075	1	3	chromosomal replication initiation protein DnaA	33.3333	FALSE
208	1	1	NADP-dependent malic enzyme	100	FALSE
2084	1	4	transcription termination factor Rho	25	FALSE
2085	1	2	NADPH:quinone reductase	50	FALSE
2086	1	1	dienelactone hydrolase family protein	100	FALSE
2087	1	3	hypothetical protein	33.3333	FALSE
2088	1	4	tRNA uridine(34) 5-carboxymethylaminomethyl synthesis GTPase MnmE	25	FALSE
2089	1	4	tRNA uridine(34) 5-carboxymethylaminomethyl synthesis enzyme MnmG	25	FALSE
2090	1	4	16S rRNA (guanine(527)-N(7))-methyltransferase RsmG	25	FALSE
2091	1	4	chromosome partitioning protein ParA	25	FALSE
2092	1	4	chromosome partitioning protein ParB	25	FALSE
2095	1	4	leucine--tRNA ligase	25	FALSE
2096	1	4	hypothetical protein	25	FALSE
2098	1	4	thiamine phosphate synthase	25	FALSE
2099	1	4	YggS family pyridoxal phosphate enzyme	25	FALSE
2101	1	4	DNA-binding response regulator	25	FALSE
2106	1	4	imidazole glycerol phosphate synthase subunit HisF	25	FALSE
2107	1	4	imidazole glycerol phosphate synthase%2C glutamine amidotransferase subunit	25	FALSE
2110	1	4	endonuclease III	25	FALSE
2124	1	4	TetR family transcriptional regulator	25	FALSE
2125	1	4	MFS transporter	25	FALSE
2126	1	4	hemolysin secretion protein D	25	FALSE
214	1	4	nucleoside hydrolase	25	FALSE
2170	1	1	aldo/keto reductase	100	FALSE
2174	1	4	diadenosine tetraphosphate hydrolase	25	FALSE
2177	1	3	hypothetical protein	33.3333	FALSE
2188	1	4	bifunctional heptose 7-phosphate kinase/heptose 1-phosphate adenyltransferase	25	FALSE
2193	1	3	dTDP-4-dehydrorhamnose 3%2C5-epimerase	33.3333	FALSE
2195	1	3	succinyl-diaminopimelate desuccinylase	33.3333	FALSE
2197	1	3	dTDP-glucose 4%2C6-dehydratase	33.3333	FALSE
22	1	4	excinuclease ABC subunit B	25	FALSE
2201	1	4	cysteine synthase A	25	FALSE
2208	1	4	transketolase	25	FALSE
221	1	4	hypothetical protein	25	FALSE
2211	1	3	dTDP-4-dehydrorhamnose reductase	33.3333	FALSE
2237	1	4	amidase	25	FALSE
2265	1	4	tryptophan synthase subunit beta	25	FALSE
230	1	4	excinuclease ABC subunit A	25	FALSE
231	1	4	flagellar basal-body protein FlbY	25	FALSE
232	1	4	rod-binding protein	25	FALSE
233	1	4	flagellar biosynthesis protein FlgA	25	FALSE
2343	1	1	TonB-dependent receptor	100	FALSE
2366	1	4	hypothetical protein	25	FALSE
2367	1	4	hypothetical protein	25	FALSE
2368	1	4	PadR family transcriptional regulator	25	FALSE
2369	1	3	cytochrome c oxidase subunit II	33.3333	FALSE
2370	1	3	cytochrome c oxidase subunit I	33.3333	FALSE
2371	1	4	protoheme IX farnesyltransferase	25	FALSE
2372	1	4	cytochrome c oxidase assembly protein	25	FALSE
2373	1	4	cytochrome B562	25	FALSE
2374	1	4	hypothetical protein	25	FALSE
2375	1	4	Surfeit locus 1 family protein	25	FALSE
2376	1	4	threonine synthase	25	FALSE
2404	1	4	multidrug ABC transporter ATP-binding protein	25	FALSE
2405	1	4	sugar ABC transporter permease	25	FALSE
2436	1	1	chemotaxis protein CheU	100	FALSE
2437	1	4	two-component system response regulator	25	FALSE
2439	1	1	chemotaxis protein CheE	100	FALSE
2442	1	2	hypothetical protein	50	FALSE
2443	1	1	TonB-dependent receptor	100	FALSE
2444	1	1	beta-hexosaminidase	100	FALSE
2447	1	4	Na+/H+ antiporter NhaA	25	FALSE
245	1	4	cell division protein MraZ	25	FALSE
246	1	4	16S rRNA (cytosine(1402)-N(4))-methyltransferase	25	FALSE
247	1	4	penicillin-binding protein	25	FALSE
2477	1	4	polyphenol oxidase	25	FALSE
2478	1	4	hypothetical protein	25	FALSE
248	1	4	UDP-N-acetylmuramoyl-L-alanyl-D-glutamate--2%2C6-diaminopimelate ligase	25	FALSE
249	1	4	UDP-N-acetylmuramoylalanyl-D-glutamyl-2%2C 6-diaminopimelate--D-alanyl-D-alanine ligase	25	FALSE
2497	1	2	TonB-dependent receptor	50	FALSE
2498	1	4	7-cyano-7-deazaguanine synthase QueC	25	FALSE
2499	1	3	7-carboxy-7-deazaguanine synthase	33.3333	FALSE
250	1	4	phospho-N-acetylmuramoyl-pentapeptide-transferase	25	FALSE
2500	1	3	6-carboxytetrahydropterin synthase	33.3333	FALSE
2501	1	1	response regulator	100	FALSE
2502	1	4	chorismate synthase	25	FALSE
2505	1	3	omega amino acid--pyruvate aminotransferase	33.3333	FALSE
251	1	4	UDP-N-acetylmuramoyl-L-alanine--D-glutamate ligase	25	FALSE
2519	1	1	tetratricopeptide repeat protein	100	FALSE
2520	1	1	TonB-dependent receptor	100	FALSE
254	1	4	cell division protein FtsW	25	FALSE
2553	1	4	serine hydrolase	25	FALSE
256	1	4	hypothetical protein	25	FALSE
2591	1	4	sorbosone dehydrogenase	25	FALSE
2592	1	4	efflux transporter periplasmic adaptor subunit	25	FALSE
2596	1	2	hypothetical protein	50	FALSE
26	1	4	PadR family transcriptional regulator	25	FALSE
2608	1	1	9-O-acetylesterase	100	FALSE
262	1	4	cell division protein FtsA	25	FALSE
263	1	4	cell division protein FtsZ	25	FALSE
2635	1	4	DNA primase	25	FALSE
2651	1	2	Rrf2 family transcriptional regulator	50	FALSE
2661	1	1	2-deoxy-D-gluconate 3-dehydrogenase	100	FALSE
2664	1	4	hypothetical protein	25	FALSE
267	1	4	homogentisate 1%2C2-dioxygenase	25	FALSE
2671	1	4	repressor LexA	25	FALSE
2675	1	4	16S rRNA pseudouridine(516) synthase	25	FALSE
2679	1	1	cytochrome-c oxidase%2C cbb3-type subunit II	100	FALSE
2680	1	4	class I poly(R)-hydroxyalkanoic acid synthase	25	FALSE
2683	1	3	CopG family transcriptional regulator	33.3333	FALSE
269	1	4	2Fe-2S ferredoxin	25	FALSE
2695	1	3	alpha/beta hydrolase	33.3333	FALSE
27	1	4	hypothetical protein	25	FALSE
2701	1	4	glutathione-disulfide reductase	25	FALSE
2715	1	4	tRNA 2-thiouridine(34) synthase MnmA	25	FALSE
2732	1	4	Tol-Pal system beta propeller repeat protein TolB	25	FALSE
2746	1	4	3-isopropylmalate dehydratase large subunit	25	FALSE
2759	1	4	1-(5-phosphoribosyl)-5-[(5-phosphoribosylamino)methylideneamino]imidazole-4-carboxamide isomerase	25	FALSE
2765	1	4	3-beta hydroxysteroid dehydrogenase	25	FALSE
2771	1	4	N-(5'-phosphoribosyl)anthranilate isomerase	25	FALSE
2779	1	4	prolipoprotein diacylglyceryl transferase	25	FALSE
2803	1	1	GDP-L-fucose synthase	100	FALSE
2804	1	2	site-specific integrase	50	FALSE
281	1	2	beta-glucosidase	50	FALSE
2830	1	3	peptidase S1	33.3333	FALSE
2842	1	4	hypothetical protein	25	FALSE
2852	1	4	endonuclease	25	FALSE
2853	1	4	hypothetical protein	25	FALSE
2861	1	1	TolC family protein	100	FALSE
2881	1	4	competence protein ComEC	25	FALSE
2941	1	2	P-type conjugative transfer protein TrbL	50	FALSE
2956	1	2	efflux transporter periplasmic adaptor subunit	50	FALSE
2960	1	3	ATPase	33.3333	FALSE
2964	1	3	hypothetical protein	33.3333	FALSE
3004	1	4	hypothetical protein	25	FALSE
301	1	1	acyl-CoA dehydrogenase	100	FALSE
3030	1	2	DUF3363 domain-containing protein	50	FALSE
3031	1	2	conjugal transfer protein TraG	50	FALSE
3036	1	1	acyltransferase	100	FALSE
304	1	2	amidase	50	FALSE
305	1	4	thioesterase	25	FALSE
3050	1	2	copper-translocating P-type ATPase	50	FALSE
3063	1	1	PAS domain-containing sensor histidine kinase	100	FALSE
3066	1	2	AlpA family phage regulatory protein	50	FALSE
315	1	4	peptidase S9	25	FALSE
316	1	2	polysaccharide deacetylase	50	FALSE
3199	1	3	hypothetical protein	33.3333	FALSE
3200	1	3	hypothetical protein	33.3333	FALSE
3207	1	4	ribonuclease BN	25	FALSE
3285	1	1	response regulator transcription factor	100	FALSE
3296	1	1	glycoside hydrolase family 3	100	FALSE
3311	1	1	cytochrome ubiquinol oxidase subunit I	100	FALSE
3325	1	4	hypothetical protein	25	FALSE
3335	1	2	hypothetical protein	50	FALSE
3427	1	3	hypothetical protein	33.3333	TRUE
3442	1	3	hypothetical protein	33.3333	FALSE
3455	1	1	FAA hydrolase family protein	100	FALSE
3468	1	2	MerR family transcriptional regulator	50	FALSE
3473	1	2	transcriptional regulator	50	FALSE
3474	1	1	L-rhamnose mutarotase	100	FALSE
3475	1	1	SDR family NAD(P)-dependent oxidoreductase	100	FALSE
3476	1	1	hydrolase	100	FALSE
3490	1	2	GHMP kinase	50	FALSE
3504	1	1	tryptophan 7-halogenase	100	FALSE
3505	1	1	TonB-dependent receptor	100	FALSE
3506	1	1	multidrug transporter	100	FALSE
3507	1	1	cupin-like domain-containing protein	100	FALSE
3514	1	1	dihydrofolate reductase	100	FALSE
3515	1	1	class II aldolase/adducin family protein	100	FALSE
3516	1	1	aliphatic sulfonate ABC transporter substrate-binding protein	100	FALSE
3517	1	1	TonB-dependent receptor	100	FALSE
3518	1	1	cysteine dioxygenase	100	FALSE
3519	1	1	sulfurtransferase	100	FALSE
3521	1	1	LLM class flavin-dependent oxidoreductase	100	FALSE
3522	1	1	flavin reductase	100	FALSE
3606	1	1	taurine dioxygenase	100	FALSE
3623	1	4	hypothetical protein	25	FALSE
3634	1	3	transcriptional regulator	33.3333	FALSE
3635	1	1	TonB-dependent receptor	100	FALSE
3637	1	3	hypothetical protein	33.3333	FALSE
3649	1	1	aldo/keto reductase	100	FALSE
3654	1	1	aminopeptidase	100	FALSE
3664	1	3	hypothetical protein	33.3333	FALSE
3805	1	1	conjugal transfer protein TrbK	100	FALSE
3822	1	1	TonB-dependent receptor	100	FALSE
3854	1	1	ATPase	100	FALSE
3887	1	1	PIN domain nuclease	100	FALSE
3889	1	1	type II toxin-antitoxin system Phd/YefM family antitoxin	100	FALSE
400	1	4	glucose-6-phosphate dehydrogenase	25	FALSE
401	1	4	6-phosphogluconolactonase	25	FALSE
402	1	4	phosphogluconate dehydratase	25	FALSE
4027	1	1	D%2CD-heptose 1%2C7-bisphosphate phosphatase	100	FALSE
403	1	4	glucokinase	25	FALSE
408	1	3	acyl-CoA dehydrogenase	33.3333	FALSE
4091	1	3	capsular biosynthesis protein	33.3333	FALSE
4097	1	2	hypothetical protein	50	FALSE
4105	1	1	cell wall biosynthesis glycosyltransferase	100	FALSE
4114	1	1	GntR family transcriptional regulator	100	FALSE
4115	1	1	hypothetical protein	100	FALSE
4163	1	3	host cell attachment protein	33.3333	FALSE
419	1	2	D-cysteine desulfhydrase	50	FALSE
422	1	4	phosphomethylpyrimidine synthase ThiC	25	FALSE
423	1	4	hypothetical protein	25	FALSE
424	1	2	hypothetical protein	50	FALSE
4248	1	4	peptide-methionine (S)-S-oxide reductase	25	FALSE
425	1	3	DUF2239 domain-containing protein	33.3333	FALSE
427	1	2	VOC family protein	50	FALSE
4274	1	1	cation transporter	100	FALSE
4279	1	2	TonB-dependent receptor	50	FALSE
4307	1	1	conjugal transfer protein TrbC	100	FALSE
4310	1	1	FAA hydrolase family protein	100	FALSE
4322	1	2	cell division ATP-binding protein FtsE	50	FALSE
4323	1	2	LysE family translocator	50	FALSE
4325	1	3	dienelactone hydrolase	33.3333	FALSE
4337	1	2	TonB-dependent receptor	50	FALSE
4341	1	2	RND transporter	50	FALSE
4344	1	2	hypothetical protein	50	FALSE
4356	1	3	hypothetical protein	33.3333	FALSE
4403	1	1	glycerophosphodiester phosphodiesterase	100	FALSE
4447	1	1	recombinase family protein	100	FALSE
4468	1	1	enoyl-CoA hydratase	100	FALSE
4474	1	3	PA-phosphatase	33.3333	FALSE
4556	1	3	thioredoxin	33.3333	FALSE
4566	1	3	hypothetical protein	33.3333	FALSE
4569	1	1	hypothetical protein	100	FALSE
458	1	4	UDP-3-O-[3-hydroxymyristoyl] N-acetylglucosamine deacetylase	25	FALSE
4580	1	1	DUF262 domain-containing protein	100	FALSE
4582	1	3	very short patch repair endonuclease	33.3333	FALSE
4592	1	2	transporter	50	FALSE
4621	1	3	peptidase P60	33.3333	TRUE
4654	1	2	alpha-D-glucose phosphate-specific phosphoglucomutase	50	FALSE
471	1	1	altronate dehydratase	100	FALSE
4715	1	2	class I SAM-dependent methyltransferase	50	FALSE
4716	1	4	ABC transporter	25	FALSE
472	1	1	LacI family DNA-binding transcriptional regulator	100	FALSE
4723	1	4	amino acid:proton symporter	25	FALSE
473	1	1	glucuronate isomerase	100	FALSE
474	1	1	5-dehydro-4-deoxy-D-glucuronate isomerase	100	FALSE
475	1	4	phosphoenolpyruvate carboxylase	25	FALSE
476	1	4	keto-deoxy-phosphogluconate aldolase	25	FALSE
4760	1	3	TonB-dependent receptor	33.3333	FALSE
477	1	2	sugar kinase	50	FALSE
4815	1	2	hypothetical protein	50	FALSE
4820	1	2	hypothetical protein	50	FALSE
4830	1	1	histidine-type phosphatase	100	FALSE
4831	1	1	DUF1624 domain-containing protein	100	FALSE
4846	1	1	beta-glucuronidase	100	FALSE
4850	1	1	endoglucanase	100	FALSE
4851	1	1	hypothetical protein	100	FALSE
4852	1	1	cellulose synthase catalytic subunit (UDP-forming)	100	FALSE
4860	1	4	preprotein translocase subunit TatC	25	FALSE
4883	1	1	methyl-accepting chemotaxis protein	100	FALSE
4884	1	1	polyketide cyclase	100	FALSE
490	1	4	trehalose-6-phosphate synthase	25	FALSE
4905	1	1	DNA (cytosine-5-)-methyltransferase	100	FALSE
4920	1	1	hypothetical protein	100	FALSE
4928	1	3	TonB-dependent receptor	33.3333	FALSE
4941	1	3	transporter	33.3333	FALSE
497	1	4	DNA ligase (NAD(+)) LigA	25	FALSE
502	1	4	DNA helicase II	25	FALSE
5022	1	2	acyl-peptide hydrolase	50	FALSE
5030	1	3	hypothetical protein	33.3333	FALSE
5043	1	3	hypothetical protein	33.3333	FALSE
5065	1	1	MFS transporter	100	FALSE
5095	1	1	DNA-binding protein	100	FALSE
5098	1	2	dihydrodipicolinate synthase family protein	50	FALSE
5102	1	1	hypothetical protein	100	FALSE
5116	1	2	HlyD family secretion protein	50	FALSE
5165	1	2	type II secretion system protein GspD	50	FALSE
5167	1	2	TonB-dependent receptor	50	FALSE
5168	1	2	hypothetical protein	50	FALSE
5255	1	3	structural protein MipA	33.3333	FALSE
5313	1	2	hypothetical protein	50	FALSE
5326	1	3	aldehyde dehydrogenase	33.3333	FALSE
5333	1	3	hypothetical protein	33.3333	FALSE
5334	1	3	hypothetical protein	33.3333	FALSE
5346	1	3	arsenate reductase (glutaredoxin)	33.3333	FALSE
535	1	3	alkaline phosphatase	33.3333	FALSE
5379	1	1	HAMP domain-containing histidine kinase	100	FALSE
5384	1	1	TonB-dependent receptor	100	FALSE
5394	1	1	hypothetical protein	100	FALSE
5429	1	1	hypothetical protein	100	FALSE
5430	1	1	hypothetical protein	100	FALSE
5431	1	1	hypothetical protein	100	FALSE
5432	1	1	hypothetical protein	100	FALSE
5433	1	1	FliI/YscN family ATPase	100	FALSE
5434	1	1	hypothetical protein	100	FALSE
5435	1	1	EscJ/YscJ/HrcJ family type III secretion inner membrane ring protein	100	FALSE
5436	1	1	hypothetical protein	100	FALSE
5437	1	1	hypothetical protein	100	FALSE
5438	1	1	hypothetical protein	100	FALSE
5439	1	1	EscC/YscC/HrcC family type III secretion system outer membrane ring protein	100	FALSE
5451	1	2	chromate transporter	50	FALSE
5471	1	3	hypothetical protein	33.3333	FALSE
5486	1	3	hypothetical protein	33.3333	FALSE
5496	1	1	hypothetical protein	100	FALSE
5520	1	1	hypothetical protein	100	FALSE
553	1	4	peptidylprolyl isomerase	25	FALSE
5539	1	3	peptidase	33.3333	FALSE
5545	1	1	blue light sensor protein	100	FALSE
5585	1	3	DUF839 domain-containing protein	33.3333	FALSE
5586	1	4	amino acid ABC transporter substrate-binding protein	25	FALSE
5594	1	1	CopY family transcriptional repressor	100	FALSE
5595	1	1	peptidase M56	100	FALSE
5596	1	3	RNA helicase	33.3333	FALSE
5623	1	3	hypothetical protein	33.3333	FALSE
564	1	4	acetylornithine deacetylase	25	FALSE
5643	1	1	alpha-N-acetylglucosaminidase	100	FALSE
5645	1	1	TonB-dependent receptor	100	FALSE
565	1	4	arginine N-succinyltransferase	25	FALSE
566	1	4	succinylglutamate-semialdehyde dehydrogenase	25	FALSE
567	1	4	succinylarginine dihydrolase	25	FALSE
5688	1	1	ice nucleation protein	100	FALSE
573	1	4	rRNA methyltransferase	25	FALSE
575	1	4	IMP dehydrogenase	25	FALSE
5758	1	1	hypothetical protein	100	FALSE
576	1	4	hypothetical protein	25	FALSE
5760	1	1	hypothetical protein	100	FALSE
5800	1	3	C-factor	33.3333	FALSE
5825	1	1	hypothetical protein	100	FALSE
5848	1	2	hypothetical protein	50	FALSE
5897	1	1	bleomycin resistance protein	100	FALSE
5903	1	1	amino acid ABC transporter permease	100	FALSE
5904	1	1	amino acid ABC transporter permease	100	FALSE
5909	1	1	hypothetical protein	100	FALSE
593	1	4	arsenate reductase	25	FALSE
5939	1	2	hydroxyproline-2-epimerase	50	FALSE
5968	1	1	TonB-dependent receptor	100	FALSE
598	1	4	hypothetical protein	25	FALSE
599	1	4	RNA polymerase subunit sigma-70	25	FALSE
601	1	4	hypothetical protein	25	FALSE
6015	1	1	hypothetical protein	100	FALSE
602	1	4	dehydrogenase	25	FALSE
6062	1	2	hypothetical protein	50	FALSE
613	1	4	replicative DNA helicase	25	FALSE
614	1	3	TonB-dependent receptor	33.3333	FALSE
6149	1	1	hypothetical protein	100	FALSE
615	1	4	50S ribosomal protein L9	25	FALSE
616	1	4	30S ribosomal protein S18	25	FALSE
617	1	4	30S ribosomal protein S6	25	FALSE
6177	1	1	hypothetical protein	100	FALSE
618	1	1	hypothetical protein	100	FALSE
6183	1	1	PaaI family thioesterase	100	FALSE
619	1	2	fatty acid hydroxylase family protein	50	FALSE
6190	1	1	AraC family transcriptional regulator	100	FALSE
620	1	1	AraC family transcriptional regulator	100	FALSE
6206	1	3	TetR family transcriptional regulator	33.3333	FALSE
621	1	1	peroxiredoxin	100	FALSE
622	1	4	malonyl CoA-acyl carrier protein transacylase	25	FALSE
6281	1	3	phosphoribosylglycinamide formyltransferase 2	33.3333	FALSE
6336	1	3	uridine kinase	33.3333	FALSE
6354	1	1	TetR/AcrR family transcriptional regulator	100	FALSE
6386	1	1	hypothetical protein	100	FALSE
6392	1	2	TetR family transcriptional regulator	50	FALSE
6401	1	3	hypothetical protein	33.3333	FALSE
6429	1	3	hypothetical protein	33.3333	FALSE
6435	1	2	ABC transporter substrate-binding protein	50	FALSE
6436	1	3	carbon starvation protein A	33.3333	FALSE
6437	1	3	hypothetical protein	33.3333	FALSE
6464	1	3	isocitrate lyase	33.3333	FALSE
6475	1	1	hypothetical protein	100	FALSE
6509	1	1	colanic acid biosynthesis glycosyltransferase WcaI	100	FALSE
6510	1	1	colanic acid biosynthesis acetyltransferase WcaF	100	FALSE
6511	1	1	glycosyl transferase	100	FALSE
6517	1	1	DUF4437 domain-containing protein	100	FALSE
6518	1	1	bleomycin resistance protein	100	FALSE
6522	1	1	benzaldehyde dehydrogenase	100	FALSE
6549	1	1	hypothetical protein	100	FALSE
6550	1	1	ATP-binding protein	100	FALSE
6551	1	1	HNH endonuclease	100	FALSE
6552	1	2	hypothetical protein	50	FALSE
6553	1	1	AraC family transcriptional regulator	100	FALSE
6561	1	1	hypothetical protein	100	FALSE
6562	1	1	lipopolysaccharide biosynthesis protein	100	FALSE
6585	1	1	peptidase M56	100	FALSE
660	1	4	hypothetical protein	25	FALSE
662	1	4	endopeptidase La	25	FALSE
663	1	4	DNA-binding protein	25	FALSE
665	1	4	alkane 1-monooxygenase	25	FALSE
6666	1	1	SDR family NAD(P)-dependent oxidoreductase	100	FALSE
6667	1	1	LLM class flavin-dependent oxidoreductase	100	FALSE
6668	1	1	FCD domain-containing protein	100	FALSE
6669	1	1	alpha/beta hydrolase	100	FALSE
669	1	4	NADH dehydrogenase	25	FALSE
6699	1	1	glycoside hydrolase family 2 protein	100	FALSE
671	1	4	NADH-quinone oxidoreductase subunit E	25	FALSE
673	1	4	NADH-quinone oxidoreductase subunit F	25	FALSE
674	1	4	NADH-quinone oxidoreductase subunit G	25	FALSE
6746	1	1	amidohydrolase	100	FALSE
675	1	4	NADH-quinone oxidoreductase subunit H	25	FALSE
6768	1	1	inorganic phosphate transporter	100	FALSE
6769	1	1	hypothetical protein	100	FALSE
6770	1	1	hypothetical protein	100	FALSE
6771	1	1	heavy metal translocating P-type ATPase	100	FALSE
6772	1	1	type I glyceraldehyde-3-phosphate dehydrogenase	100	FALSE
6773	1	1	hypothetical protein	100	FALSE
6779	1	1	hypothetical protein	100	FALSE
6784	1	1	hypothetical protein	100	FALSE
684	1	4	methylmalonyl-CoA epimerase	25	FALSE
685	1	4	hypothetical protein	25	FALSE
686	1	4	proline--tRNA ligase	25	FALSE
6864	1	1	matrix metalloproteinase-11	100	FALSE
6878	1	1	tetratricopeptide repeat protein	100	FALSE
6879	1	1	cellulose synthase operon protein YhjQ	100	FALSE
6901	1	1	ice nucleation protein	100	FALSE
706	1	4	citrate (Si)-synthase	25	FALSE
707	1	4	glutamate--tRNA ligase	25	FALSE
7178	1	1	UDP-galactopyranose mutase	100	FALSE
72	1	3	phospholipase	33.3333	FALSE
720	1	4	leucyl/phenylalanyl-tRNA--protein transferase	25	FALSE
721	1	4	acetyl-CoA carboxylase biotin carboxylase subunit	25	FALSE
722	1	4	acetyl-CoA carboxylase%2C biotin carboxyl carrier protein	25	FALSE
723	1	4	type II 3-dehydroquinate dehydratase	25	FALSE
724	1	3	thiamine biosynthesis protein ThiS	33.3333	FALSE
725	1	3	thiazole synthase	33.3333	FALSE
729	1	4	penicillin-binding protein	25	FALSE
733	1	4	peroxiredoxin	25	FALSE
734	1	4	tyrosine--tRNA ligase	25	FALSE
735	1	3	anhydro-N-acetylmuramic acid kinase	33.3333	FALSE
7370	1	3	hypothetical protein	33.3333	FALSE
7374	1	1	hypothetical protein	100	FALSE
7378	1	3	peptidase M20	33.3333	FALSE
746	1	3	acyltransferase	33.3333	FALSE
7470	1	1	GNAT family N-acetyltransferase	100	FALSE
751	1	4	diguanylate cyclase	25	FALSE
7517	1	3	hypothetical protein	33.3333	FALSE
7550	1	1	cupin	100	FALSE
7554	1	3	hypothetical protein	33.3333	FALSE
7555	1	3	carboxylate transporter	33.3333	FALSE
7567	1	3	hypothetical protein	33.3333	FALSE
7569	1	2	general secretion pathway protein	50	FALSE
7571	1	3	GCN5 family acetyltransferase	33.3333	FALSE
7572	1	3	hypothetical protein	33.3333	FALSE
758	1	4	methyltransferase	25	FALSE
7587	1	1	peptide-methionine (R)-S-oxide reductase	100	FALSE
7599	1	3	DUF305 domain-containing protein	33.3333	FALSE
7637	1	1	hypothetical protein	100	FALSE
7741	1	3	bifunctional phosphoribosyl-AMP cyclohydrolase/phosphoribosyl-ATP diphosphatase	33.3333	FALSE
7751	1	3	transporter	33.3333	FALSE
7765	1	1	glycosyltransferase family 1 protein	100	FALSE
7788	1	3	autotransporter outer membrane beta-barrel domain-containing protein	33.3333	FALSE
7789	1	3	3-phosphoglycerate dehydrogenase	33.3333	FALSE
7790	1	3	hypothetical protein	33.3333	FALSE
7792	1	3	transcriptional regulator	33.3333	FALSE
7794	1	1	DUF541 domain-containing protein	100	FALSE
814	1	1	flagellin	100	FALSE
8302	1	1	YeeE/YedE family protein	100	FALSE
8307	1	2	permease	50	FALSE
8311	1	1	DUF805 domain-containing protein	100	FALSE
8318	1	1	hypothetical protein	100	FALSE
8336	1	1	YeeE/YedE family protein	100	FALSE
838	1	4	ADP-glyceromanno-heptose 6-epimerase	25	FALSE
839	1	4	3-deoxy-8-phosphooctulonate synthase	25	FALSE
8401	1	3	DUF1499 domain-containing protein	33.3333	FALSE
8422	1	3	hypothetical protein	33.3333	FALSE
8426	1	3	PLP-dependent threonine dehydratase	33.3333	FALSE
8427	1	3	AraC family transcriptional regulator	33.3333	FALSE
8428	1	3	hypothetical protein	33.3333	FALSE
843	1	4	3-mercaptopyruvate sulfurtransferase	25	FALSE
8452	1	3	hypothetical protein	33.3333	FALSE
8464	1	3	isoprenylcysteine carboxyl methyltransferase	33.3333	FALSE
8473	1	2	serine/threonine protein phosphatase	50	FALSE
8479	1	3	isoprenylcysteine carboxyl methyltransferase	33.3333	FALSE
8481	1	3	hypothetical protein	33.3333	FALSE
8487	1	3	hypothetical protein	33.3333	FALSE
8505	1	3	flagellar hook length determination protein	33.3333	FALSE
8527	1	3	hypothetical protein	33.3333	FALSE
8534	1	3	hypothetical protein	33.3333	FALSE
855	1	4	hypothetical protein	25	FALSE
856	1	1	cbb3-type cytochrome oxidase assembly protein CcoS	100	FALSE
8569	1	3	hypothetical protein	33.3333	FALSE
858	1	1	cadmium-translocating P-type ATPase	100	FALSE
859	1	1	ferredoxin	100	FALSE
8593	1	3	hypothetical protein	33.3333	FALSE
860	1	1	cytochrome c oxidase accessory protein CcoG	100	FALSE
861	1	1	cytochrome-c oxidase%2C cbb3-type subunit III	100	FALSE
8615	1	1	hypothetical protein	100	FALSE
862	1	1	CcoQ/FixQ family Cbb3-type cytochrome c oxidase assembly chaperone	100	FALSE
863	1	1	cytochrome-c oxidase%2C cbb3-type subunit I	100	FALSE
868	1	1	TolC family protein	100	FALSE
8697	1	1	DUF3253 domain-containing protein	100	FALSE
870	1	1	CusA/CzcA family heavy metal efflux RND transporter	100	FALSE
8701	1	2	hypothetical protein	50	FALSE
871	1	2	cation transporter	50	FALSE
8718	1	1	hypothetical protein	100	FALSE
872	1	4	K+-transporting ATPase subunit A	25	FALSE
8725	1	3	response regulator receiver protein	33.3333	FALSE
8728	1	2	zinc carboxypeptidase	50	FALSE
8729	1	2	hypothetical protein	50	FALSE
873	1	4	K+-transporting ATPase subunit B	25	FALSE
874	1	4	K+-transporting ATPase subunit C	25	FALSE
8742	1	2	hypothetical protein	50	FALSE
8743	1	3	peptidase M15	33.3333	FALSE
8760	1	3	hypothetical protein	33.3333	FALSE
8768	1	2	hypothetical protein	50	FALSE
8774	1	1	transmembrane anchor protein	100	FALSE
8775	1	1	hypothetical protein	100	FALSE
8788	1	3	hypothetical protein	33.3333	FALSE
8792	1	3	hypothetical protein	33.3333	FALSE
8818	1	1	isoprenylcysteine carboxylmethyltransferase family protein	100	FALSE
8834	1	2	hypothetical protein	50	FALSE
8835	1	2	hypothetical protein	50	FALSE
8845	1	2	hypothetical protein	50	FALSE
8850	1	2	hypothetical protein	50	FALSE
8856	1	2	hypothetical protein	50	FALSE
888	1	4	ETC complex I subunit	25	FALSE
8882	1	2	hypothetical protein	50	FALSE
8889	1	2	hypothetical protein	50	FALSE
889	1	4	DNA-binding protein	25	FALSE
8892	1	2	hypothetical protein	50	FALSE
8893	1	2	hypothetical protein	50	FALSE
8897	1	2	aldehyde dehydrogenase	50	FALSE
890	1	4	single-stranded-DNA-specific exonuclease RecJ	25	FALSE
8901	1	2	hypothetical protein	50	FALSE
8929	1	2	hypothetical protein	50	FALSE
8931	1	2	hypothetical protein	50	FALSE
8933	1	2	Pathogenicity locus	50	FALSE
8953	1	1	cell division protein	100	FALSE
8954	1	1	peptidase S41	100	FALSE
896	1	4	N-acetyl-gamma-glutamyl-phosphate reductase	25	FALSE
8963	1	1	ribonuclease	100	FALSE
897	1	4	30S ribosomal protein S9	25	FALSE
898	1	4	50S ribosomal protein L13	25	FALSE
8982	1	1	hypothetical protein	100	FALSE
8983	1	1	hypothetical protein	100	FALSE
9044	1	2	hypothetical protein	50	FALSE
9061	1	1	hypothetical protein	100	FALSE
9068	1	1	DUF4019 domain-containing protein	100	FALSE
9091	1	1	hypothetical protein	100	FALSE
9092	1	1	glycosyl transferase	100	FALSE
9093	1	1	O-antigen ligase domain-containing protein	100	FALSE
9094	1	1	hypothetical protein	100	FALSE
9095	1	1	glycosyltransferase family 1 protein	100	FALSE
915	1	4	serine hydroxymethyltransferase	25	FALSE
9158	1	1	hypothetical protein	100	FALSE
917	1	4	5-aminolevulinic acid synthase	25	FALSE
918	1	4	3-hydroxyisobutyrate dehydrogenase	25	FALSE
919	1	3	hypothetical protein	33.3333	FALSE
936	1	4	electron transfer flavoprotein-ubiquinone oxidoreductase	25	FALSE
937	1	4	uracil-DNA glycosylase	25	FALSE
938	1	4	transglycosylase	25	FALSE
939	1	4	DNA repair photolyase	25	FALSE
940	1	1	hypothetical protein	100	FALSE
941	1	1	YciI family protein	100	FALSE
942	1	1	acyltransferase	100	FALSE
944	1	4	RNA methyltransferase	25	FALSE
945	1	4	hemolysin	25	FALSE
970	1	2	P-type conjugative transfer protein TrbJ	50	FALSE
971	1	2	conjugal transfer protein TrbE	50	FALSE
972	1	2	conjugal transfer protein	50	FALSE
973	1	3	P-type conjugative transfer ATPase TrbB	33.3333	FALSE
