# Supplementary material for: Shared properties of gene transfer agent and core genes revealed by comparative genomics of Alphaproteobacteria
Source: Microb Genom. 2022 Nov 9;8(11):mgen000890. doi: 10.1099/mgen.0.000890 (PMC9836097; doi:10.1099/mgen.0.000890)
Supplement: Supplementary material 4 [file mgen-8-890-s004.xlsx]

## Sheet: Rhizobiales
Table S3: Distance of the major capsid protein to the closest repeat (>800 bp) in bp.
Protein distance [bp]	ProteinID	Organism
0.475602	AEK53925.1	GCA_000221005.1
1.07782	AQZ52867.1	GCA_002043005.1
2.54641	AWN41219.1	GCA_003173715.1
3.22089	AZO38808.1	GCA_003952425.1
5.66222	ATQ67154.1	GCA_002752655.1
7.56907	AYM56656.1	GCA_003667725.1
9.86027	CDN53214.1	GCA_000731295.1
10.3209	AYD00229.1	GCA_003597675.1
11.9395	AWV15171.1	GCA_003254375.1
12.0502	ANN58694.1	GCA_001676765.1
18.0448	AJY47233.1	GCA_000960975.1
18.6443	CCF18621.1	GCA_000967425.1
19.6373	ANH03532.1	GCA_001652565.1
23.4015	AWN35223.1	GCA_003173735.1
24.0133	AAX73988.1	GCA_000008145.1
24.0542	ACO00395.1	GCA_000022625.1
24.0706	AOG43340.1	GCA_001715385.1
24.3159	ACU47587.1	GCA_000022745.1
24.3866	AAN29520.1	GCA_000007505.1
24.4609	ABX61680.1	GCA_000018525.1
32.0088	BBE72054.1	GCA_003966995.1
36.4257	SON54881.1	GCA_900231165.1
40.7178	ANG95478.1	GCA_001652485.1
48.2612	AZO78345.1	GCA_003952665.1
67.6509	ARQ00942.1	GCA_002119765.1
68.2749	ALA18297.1	GCA_001271345.1
97.01	APY13302.1	GCA_001971805.1
104.524	AHB49045.1	GCA_000503895.1
126.103	AXV14772.1	GCA_003491345.1
249.355	AWZ00050.1	GCA_003330885.1
279.617	ADH88036.1	GCA_000092925.1

## Sheet: Rhodobacterales
Table S3: Distance of the major capsid protein to the closest repeat (>800 bp) in bp.
Protein distance [bp]	ProteinID	Organism
2.61397	AGI68383.1	GCA_000155675.2
3.58258	ATX67713.1	GCA_001870665.2
3.80237	AFO91482.1	GCA_000154765.2
3.82197	AFO87749.1	GCA_000154745.2
3.82197	AXT42528.1	GCA_003443555.1
3.84153	AXT22929.1	GCA_003443575.1
4.01039	AVO38506.1	GCA_003008555.1
4.05225	AUH35423.1	GCA_002847305.1
9.04909	QAX29767.1	GCA_004123675.1
13.1374	ATQ57471.1	GCA_002749495.1
17.3413	ATG49721.1	GCA_002407265.1
17.8378	ABV93910.1	GCA_000018145.1
18.0059	ALI56064.1	GCA_001308265.1
18.5465	AEI93402.1	GCA_000154785.2
21.1631	AUJ63815.1	GCA_002850435.1
24.4387	AXI50897.1	GCA_003352105.1
25.108	AUQ74171.1	GCA_002891905.1
26.7347	BAQ69908.1	GCA_001548075.1
28.5751	AOZ54209.1	GCA_001855295.1
31.3219	AEM40492.1	GCA_000223375.1
31.6165	ADO42297.1	GCA_000164885.1
32.7086	AAV95526.1	GCA_000011965.2
33.1711	ARC38423.1	GCA_002073635.2
34.0365	AQS49872.1	GCA_001940525.2
35.0623	VCU58861.1	GCA_900574125.1
37.5552	AYE86013.1	GCA_003611275.1
40.7751	APX14924.1	GCA_001969345.1
43.7017	ATF01241.1	GCA_002381285.1
44.0492	ANB34223.1	GCA_001633165.1
44.0983	ATE92576.1	GCA_002381305.1
44.101	AHD09313.1	GCA_000511385.1
44.1116	ATF05621.1	GCA_002393525.1
44.1991	ATE97602.1	GCA_002381325.1
44.5844	ANB38046.1	GCA_001633145.1
44.8415	ATF22276.1	GCA_002381365.1
44.8415	ATF18167.1	GCA_002381385.1
45.9883	AZY93800.1	GCA_004010775.1
50.6594	AUM75508.1	GCA_002865605.1
50.9408	ANT61315.1	GCA_001687105.1
59.0554	AKS46492.1	GCA_001187845.1
83.72	ABG32543.1	GCA_000014045.1
83.7203	AVL51989.1	GCA_002983865.1
84.7319	AKO97295.1	GCA_001046955.1
101.523	AUH63129.1	GCA_002847445.1
104.575	APO86931.1	GCA_001908835.1
115.968	AXT34351.1	GCA_003443595.1
121.373	AZL60813.1	GCA_003940805.1
130.322	AWB50353.1	GCA_003060865.1
133.424	ABN76243.1	GCA_000015985.1
135.001	ACM00646.1	GCA_000021005.1
144.686	ARO14270.1	GCA_002117445.1
160.772	AWD20405.1	GCA_003071405.1
168.02	AUR35980.1	GCA_002891925.1
176.793	ATG35838.1	GCA_002412025.1
176.793	AUR24242.1	GCA_002888715.1
176.793	AUQ86359.1	GCA_002892245.1
180.957	ATG39773.1	GCA_002407245.1
188.557	ATG43603.1	GCA_002412045.1
422.781	APE43820.1	GCA_001886735.1

## Sheet: Caulobacterales
Table S3: Distance of the major capsid protein to the closest repeat (>800 bp) in bp.
Protein distance [bp]	ProteinID	Organism
32.3324	ASE40187.1	GCA_002208825.2
50.0987	AVQ01287.1	GCA_003015125.1
59.83	ANF53474.1	GCA_000635915.2
80.4455	QAT15826.1	GCA_004102925.1

## Sheet: Sphingomonadales
Table S3: Distance of the major capsid protein to the closest repeat (>800 bp) in bp.
Protein distance [bp]	ProteinID	Organism
0.104031	ABF53710.1	GCA_000013985.1
1.28812	AIT07583.1	GCA_000764535.1
1.57129	APL94472.1	GCA_000264945.2
60.3342	ALH78999.1	GCA_001307295.1
274.218	AJA07515.1	GCA_000803645.1
